# Supplementary material for: Perchlorato[N,N,N′,N′-tetra­kis(2-pyridyl­meth­yl)cyclo­hexane-1,2-diamine]manganese(II) perchlorate
Source: Acta Crystallogr Sect E Struct Rep Online. 2008 Aug 16;64(Pt 9):m1178. doi: 10.1107/S1600536808025804 (PMC2960601; doi:10.1107/S1600536808025804)
Supplement: Supplementary file 1 [file e-64-m1178-sup1.cif]

##############################################################################
###                                                                        ###
###        Electronic paper (Acta Crystallographica Section E)             ###
###                                                                        ###
##############################################################################
#                                                                            #
# This CIF contains the data in a paper accepted for publication in Acta     #
# Crystallographica Section E. It conforms to the requirements of Notes      #
# for Authors for Section E, and has been peer reviewed under the auspices   #
# of the IUCr Commission on Journals.                                        #
#                                                                            #
# Full details of the Crystallographic Information File format               #
# are given in the paper "The Crystallographic Information File (CIF):       #
# a New Standard Archive File for Crystallography" by S. R. Hall, F. H.      #
# Allen and I. D. Brown [Acta Cryst. (1991), A47, 655-685].                  #
#                                                                            #
# The current version of the core CIF dictionary is obtainable from          #
# ftp://ftp.iucr.org/pub/cif_core.dic. The current version number is 2.4.    #
#                                                                            #
# Software is freely available for graphical display of the structure(s) in  #
# this CIF.  For information consult the CIF home page http://www.iucr.org/  #
# cif/home.html                                                              #
#                                                                            #
# This file may be used for bona fide research purposes within the           #
# scientific community so long as proper attribution is given to the journal # 
# article from which it was obtained.                                        #
#                                                                            #
##############################################################################
                                             
data_global
_audit_creation_method     SHELXL97
_journal_date_recd_electronic     2008-08-05
_journal_date_accepted     2008-08-11
_journal_name_full     'Acta Crystallographica, Section E'
_journal_year     2008
_journal_volume     64
_journal_issue      9
_journal_page_first     m1178
_journal_page_last     m1178
_journal_paper_category     QM
_journal_coeditor_code     ZL2134
_publ_contact_author_name     'Dr Kwang Ha'
_publ_contact_author_address
;
School of Applied Chemical Engineering
Research Institute of Catalysis
Chonnam National University
Gwangju 500-757
Republic of Korea
;
_publ_contact_author_email     hakwang@chonnam.ac.kr
_publ_contact_author_fax     '82 62 530 1909'
_publ_contact_author_phone     '82 62 530 1901'
_publ_section_title
;\
Perchlorato[<i>N</i>,<i>N</i>,<i>N</i>',<i>N</i>'-tetrakis(2-pyridylmethyl)\
cyclohexane-1,2-diamine]manganese(II) perchlorate
;
loop_
    _publ_author_name
    _publ_author_address
    'Hwang, In-Chul'
;
Department of Chemistry
Pohang University of Science and Technology
Pohang 790-784
Republic of Korea
;
    'Ha, Kwang'
;
School of Applied Chemical Engineering
Research Institute of Catalysis
Chonnam National University
Gwangju 500-757
Republic of Korea
;
data_I
_chemical_name_systematic
;
Perchlorato[<i>N</i>,<i>N</i>,<i>N</i>',<i>N</i>'-tetrakis(2-
pyridylmethyl)cyclohexane-1,2-diamine]manganese(II) perchlorate
;
_chemical_name_common     ?
_chemical_formula_moiety     'C30 H34 Cl Mn N6 O4 + , Cl O4 -'
_chemical_formula_sum     'C30 H34 Cl2 Mn N6 O8'
_chemical_formula_structural     ?
_chemical_formula_analytical     ?
_chemical_formula_iupac     '[Mn (Cl O4) (C30 H34 N6)] Cl O4'
_chemical_formula_weight     732.47
_chemical_melting_point     ?
_symmetry_cell_setting     monoclinic
_symmetry_space_group_name_H-M     'C c'
_symmetry_space_group_name_Hall     'C -2yc'
loop_
    _symmetry_equiv_pos_as_xyz
    'x, y, z'
    'x, -y, z+1/2'
    'x+1/2, y+1/2, z'
    'x+1/2, -y+1/2, z+1/2'
_cell_length_a     14.223(5)
_cell_length_b     14.121(5)
_cell_length_c     16.504(6)
_cell_angle_alpha     90.00
_cell_angle_beta     105.987(6)
_cell_angle_gamma     90.00
_cell_volume     3186.6(19)
_cell_formula_units_Z     4
_cell_measurement_reflns_used     3537
_cell_measurement_theta_min     2.563
_cell_measurement_theta_max     22.859
_cell_measurement_temperature     293(2)
_exptl_crystal_description     stick
_exptl_crystal_colour     yellow
_exptl_crystal_size_max     0.25
_exptl_crystal_size_mid     0.25
_exptl_crystal_size_min     0.20
_exptl_crystal_density_diffrn     1.527
_exptl_crystal_density_meas     ?
_exptl_crystal_density_method     'not measured'
_exptl_crystal_F_000     1516
_exptl_absorpt_coefficient_mu     0.643
_exptl_absorpt_correction_type     multi-scan
_exptl_absorpt_process_details     '(SADABS; Bruker, 2000)'
_exptl_absorpt_correction_T_min     0.690
_exptl_absorpt_correction_T_max     0.879
_exptl_special_details
;
;
_diffrn_ambient_temperature     293(2)
_diffrn_radiation_type     'Mo K\a'
_diffrn_radiation_wavelength     0.71073
_diffrn_radiation_source     'fine-focus sealed tube'
_diffrn_radiation_monochromator     graphite
_diffrn_measurement_device_type     'Bruker SMART 1000 CCD'
_diffrn_measurement_method     '\f and \w'
_diffrn_detector_area_resol_mean     ?
_diffrn_reflns_number     9661
_diffrn_reflns_av_R_equivalents     0.0199
_diffrn_reflns_av_sigmaI/netI     0.0417
_diffrn_reflns_theta_min     2.07
_diffrn_reflns_theta_max     27.58
_diffrn_reflns_theta_full     25.00
_diffrn_measured_fraction_theta_max     0.976
_diffrn_measured_fraction_theta_full     0.998
_diffrn_reflns_limit_h_min     -11
_diffrn_reflns_limit_h_max     18
_diffrn_reflns_limit_k_min     -18
_diffrn_reflns_limit_k_max     18
_diffrn_reflns_limit_l_min     -21
_diffrn_reflns_limit_l_max     21
_diffrn_standards_number     0
_diffrn_standards_interval_count     0
_diffrn_standards_interval_time     0
_diffrn_standards_decay_%     0
_refine_special_details
;
Refinement of <i>F</i>^2^ against ALL reflections. The weighted <i>R</i>-factor
<i>wR</i> and goodness of fit <i>S</i> are based on <i>F</i>^2^, conventional
<i>R</i>-factors <i>R</i> are based on <i>F</i>, with <i>F</i> set to zero for
negative <i>F</i>^2^. The threshold expression of <i>F</i>^2^ >
\s(<i>F</i>^2^) is used only for calculating <i>R</i>-factors(gt) <i>etc</i>.
and is not relevant to the choice of reflections for refinement.
<i>R</i>-factors based on <i>F</i>^2^ are statistically about twice as large
as those based on <i>F</i>, and <i>R</i>- factors based on ALL data will be
even larger.
;
_reflns_number_total     5412
_reflns_number_gt     4446
_reflns_threshold_expression     I>2\s(I)
_refine_ls_structure_factor_coef     Fsqd
_refine_ls_matrix_type     full
_refine_ls_R_factor_all     0.0474
_refine_ls_R_factor_gt     0.0389
_refine_ls_wR_factor_gt     0.0885
_refine_ls_wR_factor_ref     0.0928
_refine_ls_goodness_of_fit_ref     0.958
_refine_ls_restrained_S_all     0.958
_refine_ls_number_reflns     5412
_refine_ls_number_parameters     452
_refine_ls_number_restraints     2
_refine_ls_hydrogen_treatment     constr
_refine_ls_weighting_scheme     calc
_refine_ls_weighting_details
                'calc w = 1/[\s^2^(Fo^2^)+(0.103P)^2^] where P=(Fo^2^+2Fc^2^)/3'
_atom_sites_solution_hydrogens     geom
_atom_sites_solution_primary     direct
_atom_sites_solution_secondary     difmap
_refine_ls_shift/su_max     0.001
_refine_ls_shift/su_mean     0.000
_refine_diff_density_max     0.387
_refine_diff_density_min     -0.295
_refine_ls_extinction_method     none
_refine_ls_extinction_coef     ?
_refine_ls_abs_structure_details     'Flack (1983), with 1804 Friedel pairs'
_refine_ls_abs_structure_Flack     0.007(16)
loop_
    _atom_type_symbol
    _atom_type_description
    _atom_type_scat_dispersion_real
    _atom_type_scat_dispersion_imag
    _atom_type_scat_source
    'C' 'C' 0.0033 0.0016
                         'International Tables Vol C Tables 4.2.6.8 and 6.1.1.4'
    'H' 'H' 0.0000 0.0000
                         'International Tables Vol C Tables 4.2.6.8 and 6.1.1.4'
    'Cl' 'Cl' 0.1484 0.1585
                         'International Tables Vol C Tables 4.2.6.8 and 6.1.1.4'
    'Mn' 'Mn' 0.3368 0.7283
                         'International Tables Vol C Tables 4.2.6.8 and 6.1.1.4'
    'N' 'N' 0.0061 0.0033
                         'International Tables Vol C Tables 4.2.6.8 and 6.1.1.4'
    'O' 'O' 0.0106 0.0060
                         'International Tables Vol C Tables 4.2.6.8 and 6.1.1.4'
_computing_data_collection     'SMART (Bruker, 2000)'
_computing_cell_refinement     'SAINT (Bruker, 2000)'
_computing_data_reduction     'SAINT (Bruker, 2000)'
_computing_structure_solution     'SHELXS97 (Sheldrick, 2008)'
_computing_structure_refinement     'SHELXL97 (Sheldrick, 2008)'
_computing_molecular_graphics
                              'ORTEP-3 (Farrugia, 1997) and PLATON (Spek, 2003)'
_computing_publication_material     'SHELXL97 (Sheldrick, 2008)'
loop_
    _atom_site_type_symbol
    _atom_site_label
    _atom_site_fract_x
    _atom_site_fract_y
    _atom_site_fract_z
    _atom_site_U_iso_or_equiv
    _atom_site_adp_type
    _atom_site_calc_flag
    _atom_site_refinement_flags
    _atom_site_occupancy
    _atom_site_disorder_assembly
    _atom_site_disorder_group
    Mn Mn1 0.15888(5) 0.33639(3) 0.36637(4) 0.03769(12) Uani d . 1 A .
    N N1 0.2229(2) 0.47899(19) 0.42192(18) 0.0450(7) Uani d . 1 . .
    N N2 0.2968(2) 0.2727(2) 0.32882(19) 0.0494(7) Uani d . 1 . .
    N N3 0.2886(2) 0.30494(17) 0.49337(17) 0.0385(6) Uani d . 1 . .
    N N4 0.0803(2) 0.27813(17) 0.46689(15) 0.0362(6) Uani d . 1 . .
    N N5 0.0853(2) 0.19852(19) 0.31237(16) 0.0399(6) Uani d . 1 . .
    N N6 0.0022(2) 0.4106(2) 0.34287(18) 0.0465(7) Uani d . 1 . .
    C C1 0.1793(3) 0.5634(2) 0.3961(3) 0.0597(10) Uani d . 1 . .
    H H1 0.1232 0.5641 0.3510 0.072 Uiso calc R 1 . .
    C C2 0.2147(3) 0.6482(2) 0.4339(3) 0.0583(10) Uani d . 1 . .
    H H2 0.1831 0.7048 0.4144 0.070 Uiso calc R 1 . .
    C C3 0.2968(3) 0.6477(2) 0.5004(2) 0.0549(9) Uani d . 1 . .
    H H3 0.3217 0.7037 0.5276 0.066 Uiso calc R 1 . .
    C C4 0.3421(3) 0.5623(2) 0.5264(2) 0.0483(8) Uani d . 1 . .
    H H4 0.3984 0.5606 0.5713 0.058 Uiso calc R 1 . .
    C C5 0.3045(2) 0.4795(2) 0.4861(2) 0.0393(7) Uani d . 1 . .
    C C6 0.3564(3) 0.3869(2) 0.5087(2) 0.0469(8) Uani d . 1 . .
    H H6A 0.4029 0.3790 0.4758 0.056 Uiso calc R 1 . .
    H H6B 0.3928 0.3881 0.5677 0.056 Uiso calc R 1 . .
    C C7 0.3158(3) 0.2794(3) 0.2543(2) 0.0605(11) Uani d . 1 . .
    H H7 0.2675 0.3039 0.2091 0.073 Uiso calc R 1 . .
    C C8 0.4026(3) 0.2522(3) 0.2405(3) 0.0668(11) Uani d . 1 . .
    H H8 0.4129 0.2583 0.1874 0.080 Uiso calc R 1 . .
    C C9 0.4742(3) 0.2156(3) 0.3069(3) 0.0619(10) Uani d . 1 . .
    H H9 0.5345 0.1978 0.3000 0.074 Uiso calc R 1 . .
    C C10 0.4550(3) 0.2060(3) 0.3832(3) 0.0567(9) Uani d . 1 . .
    H H10 0.5020 0.1806 0.4288 0.068 Uiso calc R 1 . .
    C C11 0.3656(3) 0.2342(2) 0.3920(2) 0.0446(8) Uani d . 1 . .
    C C12 0.3408(3) 0.2206(2) 0.4749(2) 0.0472(8) Uani d . 1 . .
    H H12A 0.3001 0.1650 0.4717 0.057 Uiso calc R 1 . .
    H H12B 0.4004 0.2111 0.5199 0.057 Uiso calc R 1 . .
    C C13 0.2477(2) 0.2910(2) 0.5668(2) 0.0401(7) Uani d . 1 . .
    H H13 0.2314 0.3540 0.5838 0.048 Uiso calc R 1 . .
    C C14 0.3198(3) 0.2466(3) 0.6443(2) 0.0504(9) Uani d . 1 . .
    H H14A 0.3382 0.1840 0.6299 0.060 Uiso calc R 1 . .
    H H14B 0.3785 0.2850 0.6608 0.060 Uiso calc R 1 . .
    C C15 0.2752(3) 0.2392(3) 0.7173(2) 0.0556(10) Uani d . 1 . .
    H H15A 0.3224 0.2120 0.7658 0.067 Uiso calc R 1 . .
    H H15B 0.2580 0.3018 0.7327 0.067 Uiso calc R 1 . .
    C C16 0.1864(3) 0.1786(3) 0.6929(2) 0.0541(10) Uani d . 1 . .
    H H16A 0.1589 0.1722 0.7403 0.065 Uiso calc R 1 . .
    H H16B 0.2039 0.1159 0.6779 0.065 Uiso calc R 1 . .
    C C17 0.1106(3) 0.2223(3) 0.6182(2) 0.0491(9) Uani d . 1 . .
    H H17A 0.0904 0.2833 0.6344 0.059 Uiso calc R 1 . .
    H H17B 0.0534 0.1817 0.6023 0.059 Uiso calc R 1 . .
    C C18 0.1528(2) 0.2349(2) 0.54187(18) 0.0381(7) Uani d . 1 . .
    H H18 0.1686 0.1717 0.5251 0.046 Uiso calc R 1 . .
    C C19 0.0988(3) 0.1550(3) 0.2434(2) 0.0496(8) Uani d . 1 . .
    H H19 0.1363 0.1852 0.2129 0.060 Uiso calc R 1 . .
    C C20 0.0597(3) 0.0692(3) 0.2171(2) 0.0612(11) Uani d . 1 . .
    H H20 0.0707 0.0412 0.1694 0.073 Uiso calc R 1 . .
    C C21 0.0044(4) 0.0238(3) 0.2606(3) 0.0734(14) Uani d . 1 . .
    H H21 -0.0217 -0.0358 0.2440 0.088 Uiso calc R 1 . .
    C C22 -0.0122(4) 0.0680(3) 0.3298(2) 0.0645(11) Uani d . 1 . .
    H H22 -0.0505 0.0391 0.3601 0.077 Uiso calc R 1 . .
    C C23 0.0290(3) 0.1558(2) 0.35356(19) 0.0402(7) Uani d . 1 . .
    C C24 0.0067(3) 0.2074(2) 0.4259(2) 0.0432(8) Uani d . 1 . .
    H H24A -0.0560 0.2388 0.4054 0.052 Uiso calc R 1 . .
    H H24B 0.0006 0.1613 0.4677 0.052 Uiso calc R 1 . .
    C C25 -0.0532(3) 0.4527(3) 0.2737(2) 0.0533(9) Uani d . 1 . .
    H H25 -0.0313 0.4530 0.2255 0.064 Uiso calc R 1 . .
    C C26 -0.1411(3) 0.4959(3) 0.2703(3) 0.0592(10) Uani d . 1 . .
    H H26 -0.1773 0.5251 0.2211 0.071 Uiso calc R 1 . .
    C C27 -0.1740(3) 0.4950(3) 0.3403(3) 0.0617(11) Uani d . 1 . .
    H H27 -0.2332 0.5234 0.3397 0.074 Uiso calc R 1 . .
    C C28 -0.1184(3) 0.4515(3) 0.4115(3) 0.0555(9) Uani d . 1 . .
    H H28 -0.1400 0.4495 0.4598 0.067 Uiso calc R 1 . .
    C C29 -0.0304(3) 0.4106(2) 0.4119(2) 0.0432(8) Uani d . 1 . .
    C C30 0.0319(3) 0.3630(2) 0.4887(2) 0.0441(8) Uani d . 1 . .
    H H30A 0.0812 0.4071 0.5195 0.053 Uiso calc R 1 . .
    H H30B -0.0083 0.3450 0.5250 0.053 Uiso calc R 1 . .
    O O1 0.1329(2) 0.3954(2) 0.23005(16) 0.0643(8) Uani d . 1 . .
    O O2 0.0969(4) 0.5516(2) 0.1871(3) 0.1098(14) Uani d . 1 . .
    Cl Cl1A 0.1592(6) 0.4718(3) 0.1811(5) 0.0695(14) Uani d P 0.589(18) A 1
    O O3A 0.1337(14) 0.4370(8) 0.0960(6) 0.122(5) Uani d P 0.589(18) A 1
    O O4A 0.2592(6) 0.4953(6) 0.2141(11) 0.134(5) Uani d P 0.589(18) A 1
    Cl Cl1B 0.1171(11) 0.4580(8) 0.1590(6) 0.091(3) Uani d P 0.411(18) A 2
    O O3B 0.042(2) 0.4334(16) 0.0973(10) 0.214(13) Uani d P 0.411(18) A 2
    O O4B 0.2022(18) 0.4735(14) 0.1375(18) 0.147(12) Uani d P 0.411(18) A 2
    Cl Cl2 0.16080(10) 0.07166(10) 0.01224(8) 0.0782(3) Uani d . 1 . .
    O O5 0.1508(5) 0.1150(3) -0.0657(3) 0.1315(16) Uani d . 1 . .
    O O6 0.0759(4) 0.0230(4) 0.0224(3) 0.1293(16) Uani d . 1 . .
    O O7 0.2066(7) 0.1294(5) 0.0740(4) 0.221(4) Uani d . 1 . .
    O O8 0.2213(5) -0.0077(4) 0.0100(5) 0.198(3) Uani d . 1 . .
loop_
    _atom_site_aniso_label
    _atom_site_aniso_U_11
    _atom_site_aniso_U_22
    _atom_site_aniso_U_33
    _atom_site_aniso_U_12
    _atom_site_aniso_U_13
    _atom_site_aniso_U_23
    Mn1 0.0350(2) 0.0365(2) 0.0407(2) -0.0010(2) 0.00912(18) 0.0005(2)
    N1 0.0405(15) 0.0371(14) 0.0532(17) 0.0025(13) 0.0059(14) -0.0013(12)
    N2 0.0407(17) 0.0572(17) 0.0521(17) 0.0059(15) 0.0158(14) 0.0105(14)
    N3 0.0369(15) 0.0316(12) 0.0466(15) 0.0019(12) 0.0108(12) 0.0025(11)
    N4 0.0351(14) 0.0355(13) 0.0349(13) 0.0010(11) 0.0044(11) -0.0026(10)
    N5 0.0391(15) 0.0414(14) 0.0392(14) -0.0022(13) 0.0108(13) -0.0024(12)
    N6 0.0385(16) 0.0507(15) 0.0478(16) -0.0003(13) 0.0074(14) 0.0038(13)
    C1 0.049(2) 0.0463(19) 0.072(3) 0.0035(18) -0.002(2) 0.0037(17)
    C2 0.051(2) 0.0386(19) 0.082(3) 0.0042(17) 0.014(2) 0.0030(18)
    C3 0.060(2) 0.0408(18) 0.065(2) -0.0132(18) 0.019(2) -0.0115(17)
    C4 0.042(2) 0.051(2) 0.049(2) -0.0118(17) 0.0085(16) -0.0028(16)
    C5 0.0375(18) 0.0406(16) 0.0423(18) -0.0037(14) 0.0153(15) 0.0026(14)
    C6 0.0324(18) 0.0448(18) 0.059(2) -0.0030(15) 0.0046(16) 0.0072(16)
    C7 0.045(2) 0.080(3) 0.056(2) 0.015(2) 0.0142(19) 0.017(2)
    C8 0.059(3) 0.081(3) 0.070(3) 0.012(2) 0.034(2) 0.017(2)
    C9 0.046(2) 0.067(2) 0.077(3) 0.015(2) 0.026(2) 0.015(2)
    C10 0.046(2) 0.060(2) 0.062(2) 0.0140(19) 0.0116(19) 0.0116(19)
    C11 0.0425(19) 0.0372(16) 0.055(2) 0.0008(16) 0.0143(17) 0.0022(15)
    C12 0.045(2) 0.0434(17) 0.055(2) 0.0059(16) 0.0163(17) 0.0098(16)
    C13 0.0408(18) 0.0341(15) 0.0421(17) 0.0045(15) 0.0059(15) -0.0008(13)
    C14 0.049(2) 0.0505(19) 0.0447(19) -0.0019(17) 0.0003(16) 0.0024(16)
    C15 0.068(3) 0.052(2) 0.0386(18) 0.008(2) 0.0013(17) 0.0047(16)
    C16 0.069(3) 0.059(2) 0.0304(17) 0.000(2) 0.0076(17) 0.0110(16)
    C17 0.050(2) 0.055(2) 0.0418(18) -0.0016(18) 0.0128(16) 0.0034(16)
    C18 0.0410(18) 0.0382(16) 0.0342(16) 0.0002(14) 0.0088(14) 0.0016(13)
    C19 0.048(2) 0.057(2) 0.0443(19) 0.0036(18) 0.0127(16) -0.0091(16)
    C20 0.069(3) 0.063(2) 0.046(2) 0.006(2) 0.007(2) -0.0137(18)
    C21 0.112(4) 0.046(2) 0.058(2) -0.016(2) 0.017(3) -0.0156(19)
    C22 0.090(3) 0.054(2) 0.049(2) -0.023(2) 0.018(2) -0.0054(18)
    C23 0.0395(18) 0.0443(17) 0.0334(16) -0.0040(15) 0.0042(14) -0.0013(13)
    C24 0.0388(19) 0.0471(19) 0.0436(18) -0.0075(16) 0.0111(15) -0.0021(14)
    C25 0.048(2) 0.059(2) 0.049(2) -0.0088(19) 0.0076(18) 0.0085(17)
    C26 0.050(2) 0.052(2) 0.064(2) 0.0024(19) -0.005(2) 0.0071(18)
    C27 0.049(2) 0.053(2) 0.077(3) 0.0140(19) 0.007(2) -0.005(2)
    C28 0.043(2) 0.062(2) 0.061(2) 0.0078(19) 0.0129(18) -0.0063(19)
    C29 0.0392(19) 0.0437(18) 0.0454(18) 0.0006(16) 0.0096(15) -0.0058(15)
    C30 0.042(2) 0.0504(18) 0.0384(17) 0.0046(16) 0.0093(15) -0.0037(14)
    O1 0.0731(19) 0.0666(17) 0.0601(15) 0.0186(15) 0.0301(15) 0.0251(13)
    O2 0.150(4) 0.070(2) 0.134(3) 0.035(2) 0.079(3) 0.039(2)
    Cl1A 0.074(3) 0.0625(15) 0.085(3) 0.0218(18) 0.045(2) 0.0324(15)
    O3A 0.191(15) 0.126(9) 0.071(5) 0.033(9) 0.074(8) 0.024(5)
    O4A 0.075(5) 0.094(5) 0.233(13) -0.011(4) 0.045(7) 0.043(7)
    Cl1B 0.088(5) 0.120(5) 0.082(4) 0.040(4) 0.050(4) 0.058(4)
    O3B 0.21(2) 0.29(2) 0.089(10) -0.086(19) -0.047(13) 0.089(12)
    O4B 0.16(2) 0.140(16) 0.21(3) 0.044(14) 0.16(2) 0.090(17)
    Cl2 0.0750(8) 0.0931(8) 0.0693(7) 0.0072(7) 0.0246(6) 0.0060(6)
    O5 0.187(5) 0.102(3) 0.096(3) 0.002(3) 0.022(3) 0.020(2)
    O6 0.103(3) 0.179(4) 0.121(3) -0.022(3) 0.057(3) -0.033(3)
    O7 0.325(12) 0.194(6) 0.124(4) -0.119(7) 0.028(5) -0.049(4)
    O8 0.176(6) 0.116(4) 0.366(10) 0.064(4) 0.184(7) 0.098(5)
_geom_special_details
;
All e.s.d.'s (except the e.s.d. in the dihedral angle between two l.s. planes)
are estimated using the full covariance matrix. The cell e.s.d.'s are taken
into account individually in the estimation of e.s.d.'s in distances, angles
and torsion angles; correlations between e.s.d.'s in cell parameters are only
used when they are defined by crystal symmetry. An approximate (isotropic)
treatment of cell e.s.d.'s is used for estimating e.s.d.'s involving l.s.
planes.
;
loop_
    _geom_bond_atom_site_label_1
    _geom_bond_atom_site_label_2
    _geom_bond_site_symmetry_2
    _geom_bond_distance
    _geom_bond_publ_flag
    Mn1 N5 . 2.273(3) ?
    Mn1 N1 . 2.294(3) ?
    Mn1 O1 . 2.331(3) ?
    Mn1 N4 . 2.388(3) ?
    Mn1 N2 . 2.390(3) ?
    Mn1 N6 . 2.396(3) ?
    Mn1 N3 . 2.422(3) ?
    N1 C5 . 1.338(4) ?
    N1 C1 . 1.356(4) ?
    N2 C11 . 1.334(4) ?
    N2 C7 . 1.334(5) ?
    N3 C12 . 1.478(4) ?
    N3 C6 . 1.483(4) ?
    N3 C13 . 1.495(4) ?
    N4 C24 . 1.470(4) ?
    N4 C30 . 1.475(4) ?
    N4 C18 . 1.505(4) ?
    N5 C23 . 1.329(4) ?
    N5 C19 . 1.353(4) ?
    N6 C25 . 1.335(4) ?
    N6 C29 . 1.342(4) ?
    C1 C2 . 1.380(5) ?
    C1 H1 . 0.9300 ?
    C2 C3 . 1.365(6) ?
    C2 H2 . 0.9300 ?
    C3 C4 . 1.378(5) ?
    C3 H3 . 0.9300 ?
    C4 C5 . 1.378(5) ?
    C4 H4 . 0.9300 ?
    C5 C6 . 1.497(5) ?
    C6 H6A . 0.9700 ?
    C6 H6B . 0.9700 ?
    C7 C8 . 1.371(6) ?
    C7 H7 . 0.9300 ?
    C8 C9 . 1.374(6) ?
    C8 H8 . 0.9300 ?
    C9 C10 . 1.367(5) ?
    C9 H9 . 0.9300 ?
    C10 C11 . 1.378(5) ?
    C10 H10 . 0.9300 ?
    C11 C12 . 1.517(5) ?
    C12 H12A . 0.9700 ?
    C12 H12B . 0.9700 ?
    C13 C18 . 1.520(5) ?
    C13 C14 . 1.536(5) ?
    C13 H13 . 0.9800 ?
    C14 C15 . 1.512(5) ?
    C14 H14A . 0.9700 ?
    C14 H14B . 0.9700 ?
    C15 C16 . 1.487(6) ?
    C15 H15A . 0.9700 ?
    C15 H15B . 0.9700 ?
    C16 C17 . 1.527(5) ?
    C16 H16A . 0.9700 ?
    C16 H16B . 0.9700 ?
    C17 C18 . 1.548(5) ?
    C17 H17A . 0.9700 ?
    C17 H17B . 0.9700 ?
    C18 H18 . 0.9800 ?
    C19 C20 . 1.355(5) ?
    C19 H19 . 0.9300 ?
    C20 C21 . 1.364(6) ?
    C20 H20 . 0.9300 ?
    C21 C22 . 1.377(6) ?
    C21 H21 . 0.9300 ?
    C22 C23 . 1.381(5) ?
    C22 H22 . 0.9300 ?
    C23 C24 . 1.505(5) ?
    C24 H24A . 0.9700 ?
    C24 H24B . 0.9700 ?
    C25 C26 . 1.378(6) ?
    C25 H25 . 0.9300 ?
    C26 C27 . 1.361(6) ?
    C26 H26 . 0.9300 ?
    C27 C28 . 1.369(5) ?
    C27 H27 . 0.9300 ?
    C28 C29 . 1.377(5) ?
    C28 H28 . 0.9300 ?
    C29 C30 . 1.491(5) ?
    C30 H30A . 0.9700 ?
    C30 H30B . 0.9700 ?
    O1 Cl1B . 1.437(7) ?
    O1 Cl1A . 1.457(5) ?
    O2 Cl1A . 1.454(7) ?
    O2 Cl1B . 1.456(11) ?
    Cl1A O4A . 1.415(11) ?
    Cl1A O3A . 1.437(12) ?
    Cl1B O3B . 1.30(2) ?
    Cl1B O4B . 1.369(16) ?
    Cl2 O7 . 1.327(5) ?
    Cl2 O5 . 1.395(4) ?
    Cl2 O8 . 1.419(5) ?
    Cl2 O6 . 1.439(5) ?
loop_
    _geom_angle_atom_site_label_1
    _geom_angle_atom_site_label_2
    _geom_angle_atom_site_label_3
    _geom_angle_site_symmetry_1
    _geom_angle_site_symmetry_3
    _geom_angle
    _geom_angle_publ_flag
    N5 Mn1 N1 . . 176.02(11) ?
    N5 Mn1 O1 . . 89.66(10) ?
    N1 Mn1 O1 . . 90.69(11) ?
    N5 Mn1 N4 . . 73.98(9) ?
    N1 Mn1 N4 . . 103.60(10) ?
    O1 Mn1 N4 . . 144.44(10) ?
    N5 Mn1 N2 . . 84.18(10) ?
    N1 Mn1 N2 . . 99.77(11) ?
    O1 Mn1 N2 . . 78.89(10) ?
    N4 Mn1 N2 . . 128.73(9) ?
    N5 Mn1 N6 . . 90.22(10) ?
    N1 Mn1 N6 . . 85.98(10) ?
    O1 Mn1 N6 . . 78.13(10) ?
    N4 Mn1 N6 . . 70.76(9) ?
    N2 Mn1 N6 . . 156.36(10) ?
    N5 Mn1 N3 . . 109.95(9) ?
    N1 Mn1 N3 . . 72.01(9) ?
    O1 Mn1 N3 . . 141.38(10) ?
    N4 Mn1 N3 . . 74.13(9) ?
    N2 Mn1 N3 . . 70.80(10) ?
    N6 Mn1 N3 . . 132.33(10) ?
    C5 N1 C1 . . 117.7(3) ?
    C5 N1 Mn1 . . 118.9(2) ?
    C1 N1 Mn1 . . 123.3(2) ?
    C11 N2 C7 . . 117.3(3) ?
    C11 N2 Mn1 . . 115.4(2) ?
    C7 N2 Mn1 . . 127.0(2) ?
    C12 N3 C6 . . 108.9(3) ?
    C12 N3 C13 . . 113.0(2) ?
    C6 N3 C13 . . 110.2(2) ?
    C12 N3 Mn1 . . 106.0(2) ?
    C6 N3 Mn1 . . 107.98(18) ?
    C13 N3 Mn1 . . 110.59(19) ?
    C24 N4 C30 . . 110.1(3) ?
    C24 N4 C18 . . 110.1(2) ?
    C30 N4 C18 . . 112.9(2) ?
    C24 N4 Mn1 . . 108.93(17) ?
    C30 N4 Mn1 . . 103.21(19) ?
    C18 N4 Mn1 . . 111.38(19) ?
    C23 N5 C19 . . 118.0(3) ?
    C23 N5 Mn1 . . 117.7(2) ?
    C19 N5 Mn1 . . 124.2(2) ?
    C25 N6 C29 . . 117.7(3) ?
    C25 N6 Mn1 . . 129.5(2) ?
    C29 N6 Mn1 . . 112.7(2) ?
    N1 C1 C2 . . 122.9(4) ?
    N1 C1 H1 . . 118.5 ?
    C2 C1 H1 . . 118.5 ?
    C3 C2 C1 . . 118.9(3) ?
    C3 C2 H2 . . 120.6 ?
    C1 C2 H2 . . 120.6 ?
    C2 C3 C4 . . 118.6(3) ?
    C2 C3 H3 . . 120.7 ?
    C4 C3 H3 . . 120.7 ?
    C5 C4 C3 . . 120.4(3) ?
    C5 C4 H4 . . 119.8 ?
    C3 C4 H4 . . 119.8 ?
    N1 C5 C4 . . 121.5(3) ?
    N1 C5 C6 . . 116.9(3) ?
    C4 C5 C6 . . 121.4(3) ?
    N3 C6 C5 . . 112.7(3) ?
    N3 C6 H6A . . 109.0 ?
    C5 C6 H6A . . 109.0 ?
    N3 C6 H6B . . 109.0 ?
    C5 C6 H6B . . 109.0 ?
    H6A C6 H6B . . 107.8 ?
    N2 C7 C8 . . 123.6(4) ?
    N2 C7 H7 . . 118.2 ?
    C8 C7 H7 . . 118.2 ?
    C7 C8 C9 . . 118.4(4) ?
    C7 C8 H8 . . 120.8 ?
    C9 C8 H8 . . 120.8 ?
    C10 C9 C8 . . 118.7(4) ?
    C10 C9 H9 . . 120.7 ?
    C8 C9 H9 . . 120.7 ?
    C9 C10 C11 . . 119.5(4) ?
    C9 C10 H10 . . 120.2 ?
    C11 C10 H10 . . 120.2 ?
    N2 C11 C10 . . 122.4(3) ?
    N2 C11 C12 . . 117.0(3) ?
    C10 C11 C12 . . 120.6(3) ?
    N3 C12 C11 . . 109.8(3) ?
    N3 C12 H12A . . 109.7 ?
    C11 C12 H12A . . 109.7 ?
    N3 C12 H12B . . 109.7 ?
    C11 C12 H12B . . 109.7 ?
    H12A C12 H12B . . 108.2 ?
    N3 C13 C18 . . 111.3(2) ?
    N3 C13 C14 . . 114.1(3) ?
    C18 C13 C14 . . 110.6(3) ?
    N3 C13 H13 . . 106.8 ?
    C18 C13 H13 . . 106.8 ?
    C14 C13 H13 . . 106.8 ?
    C15 C14 C13 . . 111.2(3) ?
    C15 C14 H14A . . 109.4 ?
    C13 C14 H14A . . 109.4 ?
    C15 C14 H14B . . 109.4 ?
    C13 C14 H14B . . 109.4 ?
    H14A C14 H14B . . 108.0 ?
    C16 C15 C14 . . 109.6(3) ?
    C16 C15 H15A . . 109.8 ?
    C14 C15 H15A . . 109.8 ?
    C16 C15 H15B . . 109.8 ?
    C14 C15 H15B . . 109.8 ?
    H15A C15 H15B . . 108.2 ?
    C15 C16 C17 . . 110.2(3) ?
    C15 C16 H16A . . 109.6 ?
    C17 C16 H16A . . 109.6 ?
    C15 C16 H16B . . 109.6 ?
    C17 C16 H16B . . 109.6 ?
    H16A C16 H16B . . 108.1 ?
    C16 C17 C18 . . 111.0(3) ?
    C16 C17 H17A . . 109.4 ?
    C18 C17 H17A . . 109.4 ?
    C16 C17 H17B . . 109.4 ?
    C18 C17 H17B . . 109.4 ?
    H17A C17 H17B . . 108.0 ?
    N4 C18 C13 . . 111.6(2) ?
    N4 C18 C17 . . 112.6(3) ?
    C13 C18 C17 . . 110.8(3) ?
    N4 C18 H18 . . 107.2 ?
    C13 C18 H18 . . 107.2 ?
    C17 C18 H18 . . 107.2 ?
    N5 C19 C20 . . 122.3(4) ?
    N5 C19 H19 . . 118.8 ?
    C20 C19 H19 . . 118.8 ?
    C19 C20 C21 . . 119.8(4) ?
    C19 C20 H20 . . 120.1 ?
    C21 C20 H20 . . 120.1 ?
    C20 C21 C22 . . 118.6(4) ?
    C20 C21 H21 . . 120.7 ?
    C22 C21 H21 . . 120.7 ?
    C21 C22 C23 . . 119.2(4) ?
    C21 C22 H22 . . 120.4 ?
    C23 C22 H22 . . 120.4 ?
    N5 C23 C22 . . 122.0(3) ?
    N5 C23 C24 . . 118.3(3) ?
    C22 C23 C24 . . 119.7(3) ?
    N4 C24 C23 . . 114.5(3) ?
    N4 C24 H24A . . 108.6 ?
    C23 C24 H24A . . 108.6 ?
    N4 C24 H24B . . 108.6 ?
    C23 C24 H24B . . 108.6 ?
    H24A C24 H24B . . 107.6 ?
    N6 C25 C26 . . 123.1(4) ?
    N6 C25 H25 . . 118.4 ?
    C26 C25 H25 . . 118.4 ?
    C27 C26 C25 . . 118.8(4) ?
    C27 C26 H26 . . 120.6 ?
    C25 C26 H26 . . 120.6 ?
    C26 C27 C28 . . 118.7(4) ?
    C26 C27 H27 . . 120.7 ?
    C28 C27 H27 . . 120.7 ?
    C27 C28 C29 . . 120.1(4) ?
    C27 C28 H28 . . 119.9 ?
    C29 C28 H28 . . 119.9 ?
    N6 C29 C28 . . 121.5(3) ?
    N6 C29 C30 . . 117.3(3) ?
    C28 C29 C30 . . 121.2(3) ?
    N4 C30 C29 . . 111.5(3) ?
    N4 C30 H30A . . 109.3 ?
    C29 C30 H30A . . 109.3 ?
    N4 C30 H30B . . 109.3 ?
    C29 C30 H30B . . 109.3 ?
    H30A C30 H30B . . 108.0 ?
    Cl1B O1 Mn1 . . 162.9(5) ?
    Cl1A O1 Mn1 . . 143.4(4) ?
    O4A Cl1A O3A . . 114.4(9) ?
    O4A Cl1A O2 . . 111.0(6) ?
    O3A Cl1A O2 . . 109.7(7) ?
    O4A Cl1A O1 . . 110.2(5) ?
    O3A Cl1A O1 . . 104.7(7) ?
    O2 Cl1A O1 . . 106.4(4) ?
    O3B Cl1B O4B . . 115.7(16) ?
    O3B Cl1B O1 . . 112.6(11) ?
    O4B Cl1B O1 . . 111.1(11) ?
    O3B Cl1B O2 . . 107.4(13) ?
    O4B Cl1B O2 . . 101.7(13) ?
    O1 Cl1B O2 . . 107.4(6) ?
    O7 Cl2 O5 . . 110.0(3) ?
    O7 Cl2 O8 . . 109.4(6) ?
    O5 Cl2 O8 . . 103.3(4) ?
    O7 Cl2 O6 . . 117.0(4) ?
    O5 Cl2 O6 . . 116.2(3) ?
    O8 Cl2 O6 . . 99.2(3) ?
loop_
    _geom_torsion_atom_site_label_1
    _geom_torsion_atom_site_label_2
    _geom_torsion_atom_site_label_3
    _geom_torsion_atom_site_label_4
    _geom_torsion_site_symmetry_1
    _geom_torsion_site_symmetry_2
    _geom_torsion_site_symmetry_3
    _geom_torsion_site_symmetry_4
    _geom_torsion
    _geom_torsion_publ_flag
    O1 Mn1 N1 C5 . . . . -135.9(3) ?
    N4 Mn1 N1 C5 . . . . 77.0(3) ?
    N2 Mn1 N1 C5 . . . . -57.0(3) ?
    N6 Mn1 N1 C5 . . . . 146.1(3) ?
    N3 Mn1 N1 C5 . . . . 9.0(2) ?
    O1 Mn1 N1 C1 . . . . 47.9(3) ?
    N4 Mn1 N1 C1 . . . . -99.2(3) ?
    N2 Mn1 N1 C1 . . . . 126.7(3) ?
    N6 Mn1 N1 C1 . . . . -30.2(3) ?
    N3 Mn1 N1 C1 . . . . -167.3(3) ?
    N5 Mn1 N2 C11 . . . . -100.2(2) ?
    N1 Mn1 N2 C11 . . . . 80.2(2) ?
    O1 Mn1 N2 C11 . . . . 169.0(3) ?
    N4 Mn1 N2 C11 . . . . -36.2(3) ?
    N6 Mn1 N2 C11 . . . . -177.3(2) ?
    N3 Mn1 N2 C11 . . . . 13.3(2) ?
    N5 Mn1 N2 C7 . . . . 86.3(3) ?
    N1 Mn1 N2 C7 . . . . -93.3(3) ?
    O1 Mn1 N2 C7 . . . . -4.5(3) ?
    N4 Mn1 N2 C7 . . . . 150.3(3) ?
    N6 Mn1 N2 C7 . . . . 9.2(5) ?
    N3 Mn1 N2 C7 . . . . -160.2(3) ?
    N5 Mn1 N3 C12 . . . . 43.0(2) ?
    N1 Mn1 N3 C12 . . . . -140.7(2) ?
    O1 Mn1 N3 C12 . . . . -73.4(2) ?
    N4 Mn1 N3 C12 . . . . 108.9(2) ?
    N2 Mn1 N3 C12 . . . . -33.11(19) ?
    N6 Mn1 N3 C12 . . . . 152.61(19) ?
    N5 Mn1 N3 C6 . . . . 159.5(2) ?
    N1 Mn1 N3 C6 . . . . -24.1(2) ?
    O1 Mn1 N3 C6 . . . . 43.2(3) ?
    N4 Mn1 N3 C6 . . . . -134.6(2) ?
    N2 Mn1 N3 C6 . . . . 83.5(2) ?
    N6 Mn1 N3 C6 . . . . -90.8(2) ?
    N5 Mn1 N3 C13 . . . . -79.9(2) ?
    N1 Mn1 N3 C13 . . . . 96.5(2) ?
    O1 Mn1 N3 C13 . . . . 163.77(18) ?
    N4 Mn1 N3 C13 . . . . -13.95(18) ?
    N2 Mn1 N3 C13 . . . . -155.9(2) ?
    N6 Mn1 N3 C13 . . . . 29.8(2) ?
    N5 Mn1 N4 C24 . . . . -17.8(2) ?
    N1 Mn1 N4 C24 . . . . 158.9(2) ?
    O1 Mn1 N4 C24 . . . . 47.9(3) ?
    N2 Mn1 N4 C24 . . . . -86.4(2) ?
    N6 Mn1 N4 C24 . . . . 78.2(2) ?
    N3 Mn1 N4 C24 . . . . -134.6(2) ?
    N5 Mn1 N4 C30 . . . . -134.8(2) ?
    N1 Mn1 N4 C30 . . . . 41.9(2) ?
    O1 Mn1 N4 C30 . . . . -69.1(2) ?
    N2 Mn1 N4 C30 . . . . 156.64(18) ?
    N6 Mn1 N4 C30 . . . . -38.81(18) ?
    N3 Mn1 N4 C30 . . . . 108.42(19) ?
    N5 Mn1 N4 C18 . . . . 103.79(19) ?
    N1 Mn1 N4 C18 . . . . -79.47(19) ?
    O1 Mn1 N4 C18 . . . . 169.45(19) ?
    N2 Mn1 N4 C18 . . . . 35.2(2) ?
    N6 Mn1 N4 C18 . . . . -160.2(2) ?
    N3 Mn1 N4 C18 . . . . -12.99(17) ?
    O1 Mn1 N5 C23 . . . . -142.3(2) ?
    N4 Mn1 N5 C23 . . . . 5.7(2) ?
    N2 Mn1 N5 C23 . . . . 138.8(2) ?
    N6 Mn1 N5 C23 . . . . -64.2(2) ?
    N3 Mn1 N5 C23 . . . . 71.7(3) ?
    O1 Mn1 N5 C19 . . . . 40.9(3) ?
    N4 Mn1 N5 C19 . . . . -171.1(3) ?
    N2 Mn1 N5 C19 . . . . -38.0(3) ?
    N6 Mn1 N5 C19 . . . . 119.0(3) ?
    N3 Mn1 N5 C19 . . . . -105.1(3) ?
    N5 Mn1 N6 C25 . . . . -85.9(3) ?
    N1 Mn1 N6 C25 . . . . 95.3(3) ?
    O1 Mn1 N6 C25 . . . . 3.7(3) ?
    N4 Mn1 N6 C25 . . . . -158.8(3) ?
    N2 Mn1 N6 C25 . . . . -10.0(5) ?
    N3 Mn1 N6 C25 . . . . 156.4(3) ?
    N5 Mn1 N6 C29 . . . . 96.3(2) ?
    N1 Mn1 N6 C29 . . . . -82.5(2) ?
    O1 Mn1 N6 C29 . . . . -174.0(2) ?
    N4 Mn1 N6 C29 . . . . 23.4(2) ?
    N2 Mn1 N6 C29 . . . . 172.2(2) ?
    N3 Mn1 N6 C29 . . . . -21.4(3) ?
    C5 N1 C1 C2 . . . . -1.0(6) ?
    Mn1 N1 C1 C2 . . . . 175.3(3) ?
    N1 C1 C2 C3 . . . . -0.3(7) ?
    C1 C2 C3 C4 . . . . 1.0(6) ?
    C2 C3 C4 C5 . . . . -0.4(6) ?
    C1 N1 C5 C4 . . . . 1.6(5) ?
    Mn1 N1 C5 C4 . . . . -174.9(2) ?
    C1 N1 C5 C6 . . . . -174.8(3) ?
    Mn1 N1 C5 C6 . . . . 8.8(4) ?
    C3 C4 C5 N1 . . . . -0.9(5) ?
    C3 C4 C5 C6 . . . . 175.3(3) ?
    C12 N3 C6 C5 . . . . 151.6(3) ?
    C13 N3 C6 C5 . . . . -83.9(3) ?
    Mn1 N3 C6 C5 . . . . 37.0(3) ?
    N1 C5 C6 N3 . . . . -32.3(4) ?
    C4 C5 C6 N3 . . . . 151.4(3) ?
    C11 N2 C7 C8 . . . . -2.4(6) ?
    Mn1 N2 C7 C8 . . . . 171.0(3) ?
    N2 C7 C8 C9 . . . . 0.2(7) ?
    C7 C8 C9 C10 . . . . 1.5(7) ?
    C8 C9 C10 C11 . . . . -0.9(6) ?
    C7 N2 C11 C10 . . . . 3.0(5) ?
    Mn1 N2 C11 C10 . . . . -171.1(3) ?
    C7 N2 C11 C12 . . . . -175.9(3) ?
    Mn1 N2 C11 C12 . . . . 9.9(4) ?
    C9 C10 C11 N2 . . . . -1.4(6) ?
    C9 C10 C11 C12 . . . . 177.5(4) ?
    C6 N3 C12 C11 . . . . -66.4(3) ?
    C13 N3 C12 C11 . . . . 170.8(3) ?
    Mn1 N3 C12 C11 . . . . 49.6(3) ?
    N2 C11 C12 N3 . . . . -41.9(4) ?
    C10 C11 C12 N3 . . . . 139.1(3) ?
    C12 N3 C13 C18 . . . . -79.4(3) ?
    C6 N3 C13 C18 . . . . 158.6(3) ?
    Mn1 N3 C13 C18 . . . . 39.3(3) ?
    C12 N3 C13 C14 . . . . 46.8(4) ?
    C6 N3 C13 C14 . . . . -75.3(3) ?
    Mn1 N3 C13 C14 . . . . 165.4(2) ?
    N3 C13 C14 C15 . . . . 177.1(3) ?
    C18 C13 C14 C15 . . . . -56.4(4) ?
    C13 C14 C15 C16 . . . . 60.4(4) ?
    C14 C15 C16 C17 . . . . -61.0(4) ?
    C15 C16 C17 C18 . . . . 58.3(4) ?
    C24 N4 C18 C13 . . . . 159.6(2) ?
    C30 N4 C18 C13 . . . . -76.9(3) ?
    Mn1 N4 C18 C13 . . . . 38.6(3) ?
    C24 N4 C18 C17 . . . . -75.1(3) ?
    C30 N4 C18 C17 . . . . 48.3(3) ?
    Mn1 N4 C18 C17 . . . . 163.9(2) ?
    N3 C13 C18 N4 . . . . -52.9(3) ?
    C14 C13 C18 N4 . . . . 179.0(3) ?
    N3 C13 C18 C17 . . . . -179.2(3) ?
    C14 C13 C18 C17 . . . . 52.7(4) ?
    C16 C17 C18 N4 . . . . -179.8(3) ?
    C16 C17 C18 C13 . . . . -54.1(4) ?
    C23 N5 C19 C20 . . . . -2.1(5) ?
    Mn1 N5 C19 C20 . . . . 174.6(3) ?
    N5 C19 C20 C21 . . . . 0.2(6) ?
    C19 C20 C21 C22 . . . . 1.4(7) ?
    C20 C21 C22 C23 . . . . -1.1(7) ?
    C19 N5 C23 C22 . . . . 2.5(5) ?
    Mn1 N5 C23 C22 . . . . -174.5(3) ?
    C19 N5 C23 C24 . . . . -174.9(3) ?
    Mn1 N5 C23 C24 . . . . 8.1(4) ?
    C21 C22 C23 N5 . . . . -0.9(6) ?
    C21 C22 C23 C24 . . . . 176.4(4) ?
    C30 N4 C24 C23 . . . . 140.4(3) ?
    C18 N4 C24 C23 . . . . -94.5(3) ?
    Mn1 N4 C24 C23 . . . . 27.9(3) ?
    N5 C23 C24 N4 . . . . -25.6(4) ?
    C22 C23 C24 N4 . . . . 157.0(3) ?
    C29 N6 C25 C26 . . . . 0.2(5) ?
    Mn1 N6 C25 C26 . . . . -177.5(3) ?
    N6 C25 C26 C27 . . . . -0.7(6) ?
    C25 C26 C27 C28 . . . . 0.2(6) ?
    C26 C27 C28 C29 . . . . 0.7(6) ?
    C25 N6 C29 C28 . . . . 0.8(5) ?
    Mn1 N6 C29 C28 . . . . 178.9(3) ?
    C25 N6 C29 C30 . . . . 179.8(3) ?
    Mn1 N6 C29 C30 . . . . -2.2(4) ?
    C27 C28 C29 N6 . . . . -1.3(5) ?
    C27 C28 C29 C30 . . . . 179.8(3) ?
    C24 N4 C30 C29 . . . . -63.3(3) ?
    C18 N4 C30 C29 . . . . 173.2(3) ?
    Mn1 N4 C30 C29 . . . . 52.8(3) ?
    N6 C29 C30 N4 . . . . -36.1(4) ?
    C28 C29 C30 N4 . . . . 142.8(3) ?
    N5 Mn1 O1 Cl1B . . . . 153(2) ?
    N1 Mn1 O1 Cl1B . . . . -23(2) ?
    N4 Mn1 O1 Cl1B . . . . 91(2) ?
    N2 Mn1 O1 Cl1B . . . . -123(2) ?
    N6 Mn1 O1 Cl1B . . . . 62(2) ?
    N3 Mn1 O1 Cl1B . . . . -85(2) ?
    N5 Mn1 O1 Cl1A . . . . -167.8(5) ?
    N1 Mn1 O1 Cl1A . . . . 16.2(5) ?
    N4 Mn1 O1 Cl1A . . . . 131.1(5) ?
    N2 Mn1 O1 Cl1A . . . . -83.6(5) ?
    N6 Mn1 O1 Cl1A . . . . 101.9(5) ?
    N3 Mn1 O1 Cl1A . . . . -45.1(5) ?
    Cl1B O2 Cl1A O4A . . . . 169.6(13) ?
    Cl1B O2 Cl1A O3A . . . . 42.3(12) ?
    Cl1B O2 Cl1A O1 . . . . -70.5(9) ?
    Cl1B O1 Cl1A O4A . . . . -167.6(15) ?
    Mn1 O1 Cl1A O4A . . . . 38.2(9) ?
    Cl1B O1 Cl1A O3A . . . . -44.2(12) ?
    Mn1 O1 Cl1A O3A . . . . 161.6(7) ?
    Cl1B O1 Cl1A O2 . . . . 72.0(12) ?
    Mn1 O1 Cl1A O2 . . . . -82.2(8) ?
    Cl1A O1 Cl1B O3B . . . . 169(2) ?
    Mn1 O1 Cl1B O3B . . . . -129(3) ?
    Cl1A O1 Cl1B O4B . . . . 37.8(14) ?
    Mn1 O1 Cl1B O4B . . . . 100(2) ?
    Cl1A O1 Cl1B O2 . . . . -72.6(15) ?
    Mn1 O1 Cl1B O2 . . . . -11(3) ?
    Cl1A O2 Cl1B O3B . . . . -164.7(16) ?
    Cl1A O2 Cl1B O4B . . . . -42.8(14) ?
    Cl1A O2 Cl1B O1 . . . . 74.0(11) ?
loop_
    _geom_hbond_atom_site_label_D
    _geom_hbond_atom_site_label_H
    _geom_hbond_atom_site_label_A
    _geom_hbond_site_symmetry_A
    _geom_hbond_distance_DH
    _geom_hbond_distance_HA
    _geom_hbond_distance_DA
    _geom_hbond_angle_DHA
    C7 H7 O1 . 0.93 2.41 3.006(5) 121.7
    C17 H17A O2 2_565 0.97 2.48 3.413(5) 161.3
    C18 H18 O8 2 0.98 2.47 3.436(6) 169.7
    C20 H20 O6 . 0.93 2.46 3.347(6) 159.3
    C25 H25 O1 . 0.93 2.46 3.038(5) 120.8
    C25 H25 O2 . 0.93 2.51 3.199(5) 130.9
    C28 H28 O8 4_455 0.93 2.48 3.243(6) 139.3
    C30 H30A O3A 2_565 0.97 2.55 3.434(11) 152.4
