# Supplementary material for: Perchlorato[N,N,N′,N′-tetra­kis(2-pyridyl­meth­yl)cyclo­hexane-1,2-diamine]manganese(II) perchlorate
Source: Acta Crystallogr Sect E Struct Rep Online. 2008 Aug 16;64(Pt 9):m1178. doi: 10.1107/S1600536808025804 (PMC2960601; doi:10.1107/S1600536808025804)
Supplement: Supplementary file 2 [file e-64-m1178-Isup2.hkl]

# 
# h,k,l, Fc-squared, Fo-squared, sigma(Fo-squared) and status flag 
# 
data_I
_shelx_title ' Mn(tpdach)(ClO4)2' 
_shelx_refln_list_code          4 
_shelx_F_calc_maximum      376.18 
_exptl_crystal_F_000      1516.00 
_reflns_d_resolution_high  0.7675 
 
loop_ 
 _symmetry_equiv_pos_as_xyz 
 'x, y, z' 
 'x, -y, z+1/2' 
 'x+1/2, y+1/2, z' 
 'x+1/2, -y+1/2, z+1/2' 
 
_cell_length_a    14.2234 
_cell_length_b    14.1208 
_cell_length_c    16.5040 
_cell_angle_alpha  90.000 
_cell_angle_beta  105.987 
_cell_angle_gamma  90.000 
 
_shelx_F_squared_multiplier     1.000 
 
loop_ 
 _refln_index_h 
 _refln_index_k 
 _refln_index_l 
 _refln_F_squared_calc 
 _refln_F_squared_meas 
 _refln_F_squared_sigma 
 _refln_observed_status 
   7   1 -21       75.02      109.20     58.87 o 
   6   2 -21      159.68      146.09     61.07 o 
   8   2 -21       92.34       63.64     55.58 o 
   5   3 -21       41.24       24.18     42.14 o 
   7   3 -21        8.45       17.59     45.68 o 
   6   0 -20       25.86      -16.49     29.80 o 
   8   0 -20        4.17        8.79     39.70 o 
  10   0 -20      203.51      289.36     74.63 o 
   5   1 -20       45.10       35.54     41.16 o 
   7   1 -20       31.26       15.26     26.57 o 
   9   1 -20       57.40       26.63     30.70 o 
  11   1 -20       12.05       42.26     50.69 o 
   6   2 -20       12.92      -19.18     33.59 o 
   8   2 -20       20.06       43.21     31.11 o 
  10   2 -20       37.80       32.43     34.46 o 
   5   3 -20      336.19      328.33     72.43 o 
   7   3 -20      176.18      170.64     62.42 o 
   9   3 -20      150.63      135.06     42.01 o 
   4   4 -20      183.57      151.46     57.29 o 
   6   4 -20      208.57      178.46     62.17 o 
   8   4 -20      138.32      105.17     60.34 o 
   3   5 -20      179.99      254.55     69.26 o 
   5   5 -20       47.83       51.55     46.54 o 
   7   5 -20       44.76       59.12     50.32 o 
   2   6 -20       41.48       79.03     52.16 o 
   4   6 -20      167.47      151.71     61.93 o 
   6   6 -20       90.15      120.92     63.52 o 
   5   1 -19      194.34      208.99     58.75 o 
   7   1 -19      180.81      235.58     42.89 o 
   9   1 -19       25.39       44.63     29.20 o 
  11   1 -19      130.16      144.76     44.83 o 
   4   2 -19      158.98      238.31     58.75 o 
   6   2 -19        6.68       32.98     39.21 o 
   8   2 -19       32.05       66.84     34.32 o 
  10   2 -19      130.45      137.53     42.18 o 
  12   2 -19       82.38       70.72     55.09 o 
   3   3 -19        0.82        1.71     30.90 o 
   5   3 -19       11.70       42.63     39.45 o 
   7   3 -19       14.81       20.28     40.80 o 
   9   3 -19       37.98       40.38     30.06 o 
  11   3 -19       73.21       74.92     36.61 o 
   2   4 -19       24.52       33.96     38.60 o 
   4   4 -19       45.48       47.88     42.87 o 
   6   4 -19      142.25       95.40     51.55 o 
   8   4 -19       94.55      105.90     57.04 o 
  10   4 -19      301.54      300.13     52.04 o 
   1   5 -19      292.46      289.49     66.08 o 
   3   5 -19      140.76      126.91     51.79 o 
   5   5 -19      522.33      622.34     91.73 o 
   7   5 -19      228.90      202.27     65.96 o 
   9   5 -19      299.55      391.48     86.85 o 
  11   5 -19      205.38      188.96     66.81 o 
   0   6 -19       29.20       15.27     42.26 o 
   2   6 -19       37.22       79.64     50.20 o 
   4   6 -19        0.94       11.36     38.60 o 
   6   6 -19      229.18      168.68     61.07 o 
   8   6 -19        3.62        4.40     41.16 o 
   1   7 -19      166.07      187.49     65.10 o 
   3   7 -19      123.02      149.02     61.07 o 
   5   7 -19       84.27       96.86     59.24 o 
   7   7 -19       30.03       46.17     47.15 o 
   2   8 -19       15.55       15.51     44.22 o 
   4   8 -19       38.90       40.67     48.13 o 
   4   0 -18      329.71      300.48     58.02 o 
   6   0 -18       72.56       88.68     41.16 o 
   8   0 -18       82.42       38.72     37.01 o 
  10   0 -18      110.28       90.88     52.16 o 
  12   0 -18      367.14      373.40     81.23 o 
   3   1 -18       87.40      101.50     39.45 o 
   5   1 -18       13.71        4.75     18.22 o 
   7   1 -18       77.96       42.13     26.87 o 
   9   1 -18       46.79       10.50     23.64 o 
  11   1 -18      113.84       65.25     34.22 o 
  13   1 -18       56.33       57.43     35.66 o 
   2   2 -18      444.55      430.20     65.35 o 
   4   2 -18      267.61      221.21     55.33 o 
   6   2 -18      424.28      411.72     48.49 o 
   8   2 -18       81.40       84.63     31.59 o 
  10   2 -18      256.47      246.77     45.72 o 
  12   2 -18      263.00      323.39     54.51 o 
   3   3 -18      257.92      403.57     67.18 o 
   5   3 -18      455.39      474.42     75.24 o 
   7   3 -18      403.44      461.72     51.59 o 
   9   3 -18      255.91      328.29     49.52 o 
  11   3 -18      187.88      184.99     44.46 o 
  13   3 -18      124.66      144.74     63.39 o 
   2   4 -18       33.63       57.29     37.99 o 
   4   4 -18      108.88      119.34     48.61 o 
   6   4 -18       79.74       89.78     45.80 o 
   8   4 -18      120.74      140.66     37.10 o 
  10   4 -18       77.14       93.72     36.04 o 
  12   4 -18       18.26       18.10     32.29 o 
   1   5 -18       37.93       57.41     40.43 o 
   3   5 -18      134.68      105.29     49.71 o 
   5   5 -18        7.06       -6.35     29.32 o 
   7   5 -18        3.12      -10.63     31.76 o 
   9   5 -18       63.34       74.57     34.02 o 
  11   5 -18       33.67       32.42     31.77 o 
   0   6 -18      328.51      297.67     68.77 o 
   2   6 -18      456.53      402.59     73.78 o 
   4   6 -18      262.12      237.70     63.88 o 
   6   6 -18      180.30      163.80     58.87 o 
   8   6 -18      207.57      199.59     63.52 o 
  10   6 -18      200.55      220.46     47.72 o 
  12   6 -18       39.16       62.29     50.81 o 
  -1   7 -18      231.03      245.76     64.98 o 
   1   7 -18       44.80       20.28     40.55 o 
   3   7 -18      143.17      150.12     56.92 o 
   5   7 -18      304.34      324.91     74.26 o 
   7   7 -18      130.48      146.70     58.87 o 
   9   7 -18       56.61       65.23     53.50 o 
  11   7 -18       38.18       37.01     45.93 o 
   0   8 -18       21.05       17.83     43.12 o 
   2   8 -18       28.17      -11.73     36.77 o 
   4   8 -18       36.62       48.49     46.29 o 
   6   8 -18       45.79       38.11     45.68 o 
   8   8 -18        0.58       26.51     43.24 o 
   1   9 -18      165.22      187.01     66.57 o 
   3   9 -18       59.58       56.55     55.58 o 
   5   9 -18      162.01      150.12     64.13 o 
   3   1 -17      336.43      291.20     53.99 o 
   5   1 -17       97.23       91.58     27.16 o 
   7   1 -17      552.06      535.81     52.67 o 
   9   1 -17      194.50      184.75     39.21 o 
  11   1 -17      313.67      390.96     52.28 o 
  13   1 -17      290.33      244.17     50.66 o 
   2   2 -17      290.09      214.98     49.71 o 
   4   2 -17      160.24      119.70     42.63 o 
   6   2 -17      479.80      370.38     44.78 o 
   8   2 -17      517.11      409.38     49.62 o 
  10   2 -17       50.42       42.76     27.40 o 
  12   2 -17      196.77      178.94     43.83 o 
  14   2 -17       96.85       84.98     32.03 o 
   1   3 -17       94.50       63.76     33.47 o 
   3   3 -17      223.71      195.19     50.32 o 
   5   3 -17       54.58       20.15     30.78 o 
   7   3 -17      494.55      496.60     52.25 o 
   9   3 -17      119.71      112.34     34.93 o 
  11   3 -17       33.87       13.92     25.74 o 
  13   3 -17       69.34       44.65     29.73 o 
   0   4 -17      157.14      170.03     47.88 o 
   2   4 -17      298.61      304.51     60.46 o 
   4   4 -17     1198.99     1190.44    105.05 o 
   6   4 -17      693.32      875.30     99.43 o 
   8   4 -17      253.41      317.87     45.03 o 
  10   4 -17      197.20      206.12     42.51 o 
  12   4 -17        1.78       14.47     26.77 o 
  -1   5 -17      215.57      197.51     58.51 o 
   1   5 -17      142.23      178.94     51.42 o 
   3   5 -17      238.92      253.94     58.75 o 
   5   5 -17       82.53      100.28     44.83 o 
   7   5 -17       47.87       59.12     44.34 o 
   9   5 -17      140.47      166.06     38.42 o 
  11   5 -17       72.34       72.69     34.50 o 
  13   5 -17        9.60       37.93     25.42 o 
  -2   6 -17      266.29      323.57     66.20 o 
   0   6 -17       45.74       71.21     43.73 o 
   2   6 -17      244.00      197.27     55.45 o 
   4   6 -17       16.45       52.03     39.33 o 
   6   6 -17       36.92       18.69     33.83 o 
   8   6 -17       20.45       -4.76     34.81 o 
  10   6 -17       58.23       64.28     33.24 o 
  12   6 -17       26.03       23.73     24.09 o 
  -1   7 -17       75.77      101.01     50.69 o 
   1   7 -17      134.54      173.08     55.45 o 
   3   7 -17       53.81       92.59     48.37 o 
   5   7 -17       62.51       86.85     45.68 o 
   7   7 -17       87.77       57.78     43.24 o 
   9   7 -17       98.48      149.26     60.22 o 
  11   7 -17       92.55      114.25     33.60 o 
  -2   8 -17      825.94      871.88    107.37 o 
   0   8 -17      414.63      450.72     80.49 o 
   2   8 -17       17.80       -2.32     29.68 o 
   4   8 -17      101.94      107.98     51.91 o 
   6   8 -17      433.51      370.84     76.10 o 
   8   8 -17      315.38      294.13     74.14 o 
  10   8 -17      219.83      265.18     65.35 o 
  -1   9 -17      141.28      148.16     61.81 o 
   1   9 -17       41.84       39.94     44.22 o 
   3   9 -17       21.35        5.86     38.72 o 
   5   9 -17        8.93        8.31     38.96 o 
   7   9 -17       39.36       28.34     45.19 o 
   9   9 -17        8.02       15.15     22.96 o 
   0  10 -17      116.83      165.02     63.27 o 
   2  10 -17       89.81      116.89     60.34 o 
   4  10 -17       24.51       19.30     43.97 o 
   6  10 -17       30.90       31.03     45.56 o 
   2   0 -16     2654.99     2372.08    125.08 o 
   4   0 -16      838.81      841.83     80.62 o 
   6   0 -16      373.54      426.17     63.52 o 
   8   0 -16     1753.30     1929.91    127.76 o 
  10   0 -16      286.86      345.06     66.81 o 
  12   0 -16      498.45      599.25     90.39 o 
  14   0 -16      415.13      436.67     88.68 o 
   1   1 -16     1254.22     1366.33     96.13 o 
   3   1 -16      243.25      338.80     38.55 o 
   5   1 -16      392.06      402.52     42.62 o 
   7   1 -16     1232.66     1304.01     73.58 o 
   9   1 -16      451.67      464.44     50.37 o 
  11   1 -16      264.26      316.40     48.94 o 
  13   1 -16      316.08      334.66     53.69 o 
  15   1 -16      144.91      141.11     38.32 o 
   0   2 -16      469.20      511.06     65.10 o 
   2   2 -16      221.22      270.92     51.67 o 
   4   2 -16      180.16      142.49     29.54 o 
   6   2 -16       93.48       63.76     24.92 o 
   8   2 -16       73.63       53.05     24.57 o 
  10   2 -16      149.09      138.57     36.45 o 
  12   2 -16      254.94      233.31     44.42 o 
  14   2 -16       29.30       23.07     23.79 o 
   1   3 -16       85.45       63.52     32.74 o 
   3   3 -16     1119.17     1087.10     91.61 o 
   5   3 -16      338.97      376.08     42.25 o 
   7   3 -16      218.25      219.88     36.83 o 
   9   3 -16      216.22      196.46     37.19 o 
  11   3 -16        5.16       -0.85     23.27 o 
  13   3 -16        9.05       -1.30     16.78 o 
   0   4 -16      230.50      172.84     48.13 o 
   2   4 -16      191.51      213.27     51.30 o 
   4   4 -16      176.13      166.85     47.76 o 
   6   4 -16       94.21       24.57     31.94 o 
   8   4 -16      127.73      136.96     32.95 o 
  10   4 -16      124.22      168.74     37.22 o 
  12   4 -16        8.61        9.88     19.69 o 
  14   4 -16        3.69       -4.63     19.88 o 
  -1   5 -16      363.49      382.07     66.33 o 
   1   5 -16       61.21       45.80     32.98 o 
   3   5 -16      240.82      158.18     47.39 o 
   5   5 -16      309.66      296.94     61.44 o 
   7   5 -16      156.98      164.13     34.75 o 
   9   5 -16       45.11       53.50     26.66 o 
  11   5 -16       85.62       69.33     29.14 o 
  13   5 -16       56.32       59.70     29.46 o 
  -2   6 -16      420.37      529.99     77.07 o 
   0   6 -16     1405.54     1595.72    122.02 o 
   2   6 -16      386.28      395.02     66.81 o 
   4   6 -16      129.01      180.90     51.30 o 
   6   6 -16      440.30      529.02     79.52 o 
   8   6 -16      343.28      343.43     47.33 o 
  10   6 -16      399.87      348.16     48.03 o 
  12   6 -16      140.90      129.58     35.95 o 
  -3   7 -16       67.34       90.63     48.13 o 
  -1   7 -16      465.57      558.45     81.47 o 
   1   7 -16      135.86      137.29     50.20 o 
   3   7 -16       86.95       48.61     36.64 o 
   5   7 -16      200.07      173.69     55.33 o 
   7   7 -16      144.20      109.69     49.59 o 
   9   7 -16       38.14       50.91     25.09 o 
  11   7 -16       69.72       50.35     25.41 o 
  13   7 -16       95.75       82.02     29.64 o 
  -4   8 -16       27.42       25.65     45.80 o 
  -2   8 -16      181.33      179.19     59.61 o 
   0   8 -16       26.18       19.54     36.03 o 
   2   8 -16        8.19       17.59     33.22 o 
   4   8 -16       42.88       26.63     33.71 o 
   6   8 -16        6.05       12.34     34.32 o 
   8   8 -16       32.95       24.06     26.38 o 
  10   8 -16       30.06       32.22     23.53 o 
  12   8 -16       15.81       12.47     20.64 o 
  -3   9 -16      403.77      410.29     80.62 o 
  -1   9 -16      447.33      507.15     85.26 o 
   1   9 -16       55.58       46.05     44.46 o 
   3   9 -16       88.98      104.07     54.72 o 
   5   9 -16      262.94      295.84     69.99 o 
   7   9 -16      299.96      373.03     70.60 o 
   9   9 -16      170.31      228.41     61.20 o 
  11   9 -16      238.07      326.50     50.96 o 
  -2  10 -16       74.75       83.06     55.45 o 
   0  10 -16       60.09       88.43     50.93 o 
   2  10 -16       91.89      156.96     59.73 o 
   4  10 -16      150.79      169.54     60.83 o 
   6  10 -16       26.10       11.24     24.80 o 
   8  10 -16      122.88      152.68     50.08 o 
   1  11 -16       45.91       54.60     52.03 o 
   3  11 -16       23.71       62.66     51.06 o 
   5  11 -16       20.22        9.53     40.92 o 
   7  11 -16        5.38       10.87     22.96 o 
   1   1 -15     1959.15     1963.01    109.57 o 
   3   1 -15      670.57      681.94     47.98 o 
   5   1 -15      321.76      334.77     39.05 o 
   7   1 -15      488.56      429.72     45.12 o 
   9   1 -15      630.61      559.40     52.91 o 
  11   1 -15      182.50      129.54     34.99 o 
  13   1 -15       82.50       80.97     32.05 o 
  15   1 -15       37.76       59.51     26.45 o 
   0   2 -15      653.00      728.60     71.33 o 
   2   2 -15     1362.12     1496.90     99.30 o 
   4   2 -15     1199.05     1380.93     69.10 o 
   6   2 -15     1984.59     2249.98     91.42 o 
   8   2 -15     1587.47     1862.79     89.46 o 
  10   2 -15      857.47      925.55     68.26 o 
  12   2 -15      318.37      422.58     52.21 o 
  14   2 -15       26.54       32.37     40.06 o 
  -1   3 -15      106.39      119.83     38.11 o 
   1   3 -15      656.17      803.11     76.46 o 
   3   3 -15      408.80      394.04     59.49 o 
   5   3 -15      489.72      450.68     52.34 o 
   7   3 -15      221.86      146.46     30.72 o 
   9   3 -15       59.27       39.34     23.00 o 
  11   3 -15       28.68       37.75     26.26 o 
  13   3 -15       40.26       32.70     23.43 o 
  15   3 -15        4.73        6.60     21.34 o 
  -2   4 -15       42.42       31.15     27.61 o 
   0   4 -15       13.56        8.43     24.43 o 
   2   4 -15      511.72      455.36     62.05 o 
   4   4 -15      506.44      511.43     69.62 o 
   6   4 -15       49.97       35.18     20.12 o 
   8   4 -15      209.81      242.16     36.68 o 
  10   4 -15      504.28      503.09     53.42 o 
  12   4 -15      118.72      116.90     35.84 o 
  14   4 -15      218.05      211.52     43.61 o 
  -3   5 -15      186.19      180.29     48.13 o 
  -1   5 -15      848.41      766.22     80.49 o 
   1   5 -15      415.06      388.18     61.44 o 
   3   5 -15      255.90      221.94     50.81 o 
   5   5 -15       94.38       35.06     29.32 o 
   7   5 -15      495.09      477.14     46.99 o 
   9   5 -15      709.28      691.61     60.09 o 
  11   5 -15      411.41      346.05     47.45 o 
  13   5 -15      162.34      147.80     37.27 o 
  15   5 -15      211.58      232.20     62.17 o 
  -4   6 -15       46.87       12.46     31.88 o 
  -2   6 -15      398.25      391.85     64.13 o 
   0   6 -15        2.95       14.78     25.90 o 
   2   6 -15        6.35       12.70     25.53 o 
   4   6 -15        8.08       11.48     26.38 o 
   6   6 -15      228.16      242.78     35.27 o 
   8   6 -15      421.97      458.50     50.37 o 
  10   6 -15      120.21      108.71     32.28 o 
  12   6 -15       67.46       94.08     31.34 o 
  14   6 -15        7.10        3.15     20.64 o 
  -3   7 -15      503.11      420.92     70.60 o 
  -1   7 -15     1167.12     1161.61    106.63 o 
   1   7 -15      273.46      239.65     54.36 o 
   3   7 -15      242.14      290.59     60.58 o 
   5   7 -15      450.79      501.17     76.71 o 
   7   7 -15      104.74      135.78     32.57 o 
   9   7 -15       94.50       92.27     30.40 o 
  11   7 -15      187.37      230.15     43.24 o 
  13   7 -15      140.52      178.03     41.69 o 
  -4   8 -15        6.50       41.04     36.77 o 
  -2   8 -15      457.52      548.68     82.33 o 
   0   8 -15      270.63      246.49     60.95 o 
   2   8 -15      132.85      155.13     51.67 o 
   4   8 -15      395.27      417.98     72.19 o 
   6   8 -15      418.59      459.15     76.95 o 
   8   8 -15      171.91      136.57     33.38 o 
  10   8 -15      164.26      145.96     36.36 o 
  12   8 -15      191.69      209.82     43.87 o 
  -5   9 -15       54.68       50.81     48.25 o 
  -3   9 -15       89.66       95.64     47.88 o 
  -1   9 -15        4.89        5.01     33.10 o 
   1   9 -15       98.94      141.57     53.99 o 
   3   9 -15       44.04       47.88     38.23 o 
   5   9 -15      165.95      149.87     53.87 o 
   7   9 -15      127.22      125.57     47.64 o 
   9   9 -15       63.95       84.05     29.11 o 
  11   9 -15      213.05      271.53     46.90 o 
  -4  10 -15       61.91       89.78     54.72 o 
  -2  10 -15       47.88       45.19     44.95 o 
   0  10 -15       77.30       87.82     50.45 o 
   2  10 -15       82.07      101.38     49.35 o 
   4  10 -15      107.86      136.93     54.72 o 
   6  10 -15      163.41       94.54     42.63 o 
   8  10 -15      230.33      234.77     59.97 o 
  10  10 -15      114.37       81.96     43.12 o 
  -3  11 -15      156.91      230.25     73.04 o 
  -1  11 -15       29.56       33.10     45.68 o 
   1  11 -15      136.58      155.98     59.49 o 
   3  11 -15      394.66      415.05     82.33 o 
   5  11 -15       89.00       96.01     38.48 o 
   7  11 -15      141.75      199.71     59.12 o 
   9  11 -15      240.02      298.16     67.42 o 
   0  12 -15       26.72       12.46     42.02 o 
   2  12 -15       14.86        1.22     44.09 o 
   4  12 -15      150.47      158.42     53.99 o 
   6  12 -15       74.32       53.99     29.19 o 
   0   0 -14      502.96      503.49     53.38 o 
   2   0 -14      834.66      873.71     72.19 o 
   4   0 -14      925.31     1098.71     82.94 o 
   6   0 -14       64.49       31.88     26.38 o 
   8   0 -14     1379.89     1336.28    101.01 o 
  10   0 -14     1868.47     1969.49    132.41 o 
  12   0 -14      574.75      526.08     79.64 o 
  14   0 -14       61.41       52.28     36.16 o 
  16   0 -14       86.06       79.40     42.87 o 
  -1   1 -14       36.69       22.35     23.94 o 
   1   1 -14      217.30      217.04     28.05 o 
   3   1 -14      390.49      408.33     61.68 o 
   5   1 -14      233.55      222.25     30.88 o 
   7   1 -14      191.79      231.50     33.66 o 
   9   1 -14      862.85      906.68     62.27 o 
  11   1 -14       73.71      118.46     33.08 o 
  13   1 -14       21.95       45.13     23.76 o 
  15   1 -14       55.80       26.03     20.18 o 
  -2   2 -14      152.52      123.25     36.28 o 
   0   2 -14       99.46       60.46     28.95 o 
   2   2 -14      528.42      623.97     43.76 o 
   4   2 -14      356.72      388.16     38.16 o 
   6   2 -14      535.54      641.16     49.75 o 
   8   2 -14      643.76      677.69     54.89 o 
  10   2 -14      403.93      368.83     44.57 o 
  12   2 -14        4.69       11.57     20.11 o 
  14   2 -14       94.90       67.36     29.36 o 
  16   2 -14       10.16       11.02     19.60 o 
  -1   3 -14     1919.82     1819.86    107.73 o 
   1   3 -14      990.88      956.16     79.64 o 
   3   3 -14     3536.06     3463.43    100.90 o 
   5   3 -14     2685.29     2581.87     91.98 o 
   7   3 -14     1083.11     1145.67    125.44 o 
   9   3 -14     1234.14     1350.42     76.81 o 
  11   3 -14      328.60      374.31     47.64 o 
  13   3 -14      217.92      300.05     47.20 o 
  15   3 -14      292.48      313.14     49.78 o 
  -2   4 -14       26.67       35.79     26.87 o 
   0   4 -14     1872.24     2021.15    116.77 o 
   2   4 -14     2164.90     2376.84    128.74 o 
   4   4 -14     1102.80     1202.60     63.13 o 
   6   4 -14      585.80      673.71     52.11 o 
   8   4 -14      514.99      542.08     50.78 o 
  10   4 -14      185.43      211.76     65.78 o 
  12   4 -14      230.66      230.88     42.40 o 
  14   4 -14      312.48      329.07     49.58 o 
  16   4 -14      175.73      150.12     53.01 o 
  -3   5 -14      311.36      297.79     56.55 o 
  -1   5 -14      830.07      780.27     79.27 o 
   1   5 -14        6.45       -2.08     21.38 o 
   3   5 -14      272.23      319.17     55.82 o 
   5   5 -14     1086.81      980.90     60.27 o 
   7   5 -14       49.21       39.40     20.38 o 
   9   5 -14       60.77       68.20     26.63 o 
  11   5 -14      155.30      133.20     33.78 o 
  13   5 -14      119.65      155.34     38.77 o 
  15   5 -14       43.88       27.43     24.78 o 
  -4   6 -14      149.12      158.18     46.54 o 
  -2   6 -14      609.41      614.76     74.75 o 
   0   6 -14      517.83      452.06     63.88 o 
   2   6 -14       59.98       39.58     27.97 o 
   4   6 -14      211.90      270.19     55.21 o 
   6   6 -14       46.26       56.41     23.13 o 
   8   6 -14      136.44      173.57     33.15 o 
  10   6 -14      201.50      193.86     37.35 o 
  12   6 -14      202.30      194.87     40.59 o 
  14   6 -14      191.38      219.58     43.64 o 
  -5   7 -14       32.21       46.05     40.67 o 
  -3   7 -14       35.48       25.28     28.09 o 
  -1   7 -14      434.88      458.29     67.79 o 
   1   7 -14      595.18      623.07     77.93 o 
   3   7 -14      163.80      233.06     53.26 o 
   5   7 -14      108.82      136.19     46.54 o 
   7   7 -14      200.24      190.14     34.46 o 
   9   7 -14      111.25      129.35     32.55 o 
  11   7 -14      195.09      158.50     37.09 o 
  13   7 -14      269.98      319.23     50.05 o 
  15   7 -14       73.46       45.56     32.86 o 
  -6   8 -14       13.91       35.67     38.72 o 
  -4   8 -14      212.12      169.66     53.01 o 
  -2   8 -14       97.99       88.56     44.34 o 
   0   8 -14      135.21      119.34     45.93 o 
   2   8 -14      297.33      218.40     53.74 o 
   4   8 -14       46.45       41.29     33.10 o 
   6   8 -14      240.55      220.60     55.70 o 
   8   8 -14      481.42      431.54     49.10 o 
  10   8 -14       41.82       40.58     25.77 o 
  12   8 -14      132.36      146.12     36.51 o 
  14   8 -14      113.46      185.32     43.00 o 
  -5   9 -14        3.78        2.08     35.79 o 
  -3   9 -14      162.08      203.62     58.39 o 
  -1   9 -14       99.15      140.83     52.16 o 
   1   9 -14      421.05      395.88     69.87 o 
   3   9 -14      175.35      128.99     48.00 o 
   5   9 -14      261.15      237.45     60.22 o 
   7   9 -14      626.39      667.29     87.33 o 
   9   9 -14       64.11       66.20     28.38 o 
  11   9 -14       28.33       30.09     23.38 o 
  13   9 -14      180.99      188.65     43.82 o 
  -6  10 -14       54.51       40.92     47.51 o 
  -4  10 -14        7.96        1.59     35.54 o 
  -2  10 -14       20.06       42.38     41.53 o 
   0  10 -14      223.56      183.95     58.26 o 
   2  10 -14      371.99      316.60     68.89 o 
   4  10 -14       45.75       19.67     30.54 o 
   6  10 -14      202.72      177.60     54.23 o 
   8  10 -14       39.29        8.92     29.32 o 
  10  10 -14       72.81       65.62     28.36 o 
  12  10 -14      129.79      168.59     41.37 o 
  -3  11 -14        5.74        6.72     41.04 o 
  -1  11 -14       23.62       17.83     39.94 o 
   1  11 -14       57.79       61.56     45.07 o 
   3  11 -14        4.71       11.97     34.81 o 
   5  11 -14        3.74       15.39     22.84 o 
   7  11 -14      217.00      237.70     61.68 o 
   9  11 -14       25.98       27.85     28.46 o 
  11  11 -14       13.33       -4.59     20.68 o 
  -2  12 -14       44.63       48.00     46.66 o 
   0  12 -14      135.36      162.09     65.71 o 
   2  12 -14      342.02      492.74     90.39 o 
   4  12 -14      171.41      193.97     59.73 o 
   6  12 -14      123.45      155.61     50.93 o 
   8  12 -14      124.90      156.10     53.26 o 
  10  12 -14       53.81       47.15     34.93 o 
   1  13 -14       42.83       54.23     50.81 o 
   3  13 -14      184.11      170.03     55.09 o 
   5  13 -14      126.80      128.62     48.61 o 
   7  13 -14      103.41      181.02     57.53 o 
  -1   1 -13      161.49      155.74     32.74 o 
   1   1 -13     1221.15     1192.34     54.82 o 
   3   1 -13     2615.31     2438.64     80.93 o 
   5   1 -13      119.64       88.55     23.23 o 
   7   1 -13      795.24      743.26     51.66 o 
   9   1 -13     1080.22     1081.29     66.09 o 
  11   1 -13      467.03      481.79     63.03 o 
  13   1 -13       99.12      123.44     32.38 o 
  15   1 -13        5.79        2.43     17.22 o 
  17   1 -13       29.49       43.61     34.57 o 
  -2   2 -13     1411.91     1473.45     91.24 o 
   0   2 -13     1319.64     1160.39     81.11 o 
   2   2 -13     1199.54     1167.83     54.95 o 
   4   2 -13     1613.33     1577.69     73.23 o 
   6   2 -13      604.69      522.42     44.32 o 
   8   2 -13       88.37       62.42     21.53 o 
  10   2 -13      834.89      901.99     63.05 o 
  12   2 -13      582.69      558.80     55.83 o 
  14   2 -13      158.09      146.72     36.47 o 
  16   2 -13      144.87      159.72     36.42 o 
  -3   3 -13      610.55      552.59     61.68 o 
  -1   3 -13      629.93      656.41     65.47 o 
   1   3 -13      437.90      368.39     51.18 o 
   3   3 -13      240.97      204.85     27.98 o 
   5   3 -13     1266.21     1337.00     86.42 o 
   7   3 -13      887.03     1140.98     65.06 o 
   9   3 -13       15.35       48.24     21.39 o 
  11   3 -13      368.34      426.96     48.52 o 
  13   3 -13       34.06       36.74     24.31 o 
  15   3 -13       28.55       21.69     20.14 o 
  -4   4 -13      351.11      284.97     51.30 o 
  -2   4 -13      402.01      300.11     50.08 o 
   0   4 -13      272.48      301.09     49.59 o 
   2   4 -13      293.27      264.08     48.13 o 
   4   4 -13     2124.38     2173.66     80.71 o 
   6   4 -13     1890.88     1982.33     82.90 o 
   8   4 -13      499.70      583.14     50.04 o 
  10   4 -13      403.19      512.92     51.04 o 
  12   4 -13      297.27      278.58     43.32 o 
  14   4 -13       69.31       81.42     30.27 o 
  16   4 -13       41.81       46.61     22.32 o 
  -5   5 -13      688.35      685.36     77.69 o 
  -3   5 -13      181.83      201.91     47.15 o 
  -1   5 -13     1834.58     1785.78    113.23 o 
   1   5 -13     2677.96     2797.39    137.90 o 
   3   5 -13     2837.64     2951.79    144.13 o 
   5   5 -13     2659.73     2809.76     96.49 o 
   7   5 -13     2530.87     2795.51    101.43 o 
   9   5 -13     1418.62     1446.90     78.55 o 
  11   5 -13      851.67      941.86     68.92 o 
  13   5 -13      344.08      397.03     51.82 o 
  15   5 -13      183.77      185.07     41.08 o 
  -6   6 -13       80.32       75.85     38.84 o 
  -4   6 -13        8.43        2.08     23.94 o 
  -2   6 -13      346.85      254.55     51.55 o 
   0   6 -13      837.36      794.07     77.56 o 
   2   6 -13      612.45      585.94     71.09 o 
   4   6 -13      517.27      485.71     42.24 o 
   6   6 -13      358.49      336.38     39.96 o 
   8   6 -13      394.24      341.94     41.96 o 
  10   6 -13      122.00      169.00     35.33 o 
  12   6 -13       92.37       65.73     32.67 o 
  14   6 -13      110.91      156.56     38.12 o 
  16   6 -13        3.73       -0.24     24.31 o 
  -5   7 -13      226.24      263.71     56.68 o 
  -3   7 -13      157.75      181.39     49.10 o 
  -1   7 -13      258.70      225.85     49.71 o 
   1   7 -13      402.82      439.12     64.25 o 
   3   7 -13       29.24       80.86     37.74 o 
   5   7 -13      304.78      419.23     41.64 o 
   7   7 -13      326.87      345.95     41.93 o 
   9   7 -13      809.22      879.84     64.85 o 
  11   7 -13      316.12      270.80     43.20 o 
  13   7 -13      194.67      137.13     37.27 o 
  15   7 -13      173.05      189.20     55.70 o 
  -6   8 -13      116.01      118.73     48.13 o 
  -4   8 -13       51.38       49.47     38.11 o 
  -2   8 -13      280.22      279.10     59.00 o 
   0   8 -13      305.20      280.69     59.85 o 
   2   8 -13      145.91       92.71     39.82 o 
   4   8 -13      102.24      134.12     44.71 o 
   6   8 -13      326.91      269.66     38.05 o 
   8   8 -13       78.37      133.70     32.04 o 
  10   8 -13      125.33      157.33     35.97 o 
  12   8 -13      214.16      193.34     40.15 o 
  14   8 -13      151.56      158.70     39.45 o 
  -7   9 -13       24.74       23.82     37.99 o 
  -5   9 -13       97.50      102.11     50.69 o 
  -3   9 -13       14.36       -7.57     27.24 o 
  -1   9 -13       92.30      133.75     46.90 o 
   1   9 -13        4.19        9.28     27.36 o 
   3   9 -13      387.32      360.33     63.52 o 
   5   9 -13       53.92       91.73     42.51 o 
   7   9 -13      260.88      215.74     36.92 o 
   9   9 -13       46.78       12.95     27.18 o 
  11   9 -13      140.97      125.72     34.63 o 
  13   9 -13       31.43       40.92     25.98 o 
  -6  10 -13      109.68       63.03     47.03 o 
  -4  10 -13      184.41      184.44     60.46 o 
  -2  10 -13      182.52      183.10     55.70 o 
   0  10 -13      406.33      371.45     70.23 o 
   2  10 -13      947.79      763.17     92.71 o 
   4  10 -13      229.21      146.58     51.06 o 
   6  10 -13      451.74      442.41     74.75 o 
   8  10 -13      418.30      458.30     56.13 o 
  10  10 -13        4.40      -15.10     16.28 o 
  12  10 -13       77.82      113.94     35.03 o 
  -5  11 -13       11.81       -3.18     43.36 o 
  -3  11 -13       53.38       99.67     53.26 o 
  -1  11 -13      251.97      228.29     65.47 o 
   1  11 -13      637.95      600.47     88.56 o 
   3  11 -13      594.75      621.97     88.19 o 
   5  11 -13      225.98      223.77     58.14 o 
   7  11 -13      177.21      229.39     60.46 o 
   9  11 -13      312.04      282.85     44.78 o 
  11  11 -13       98.54       89.65     31.63 o 
  -4  12 -13       52.10       83.30     57.29 o 
  -2  12 -13       21.96        7.21     37.13 o 
   0  12 -13       84.58       40.31     43.36 o 
   2  12 -13      147.23      116.77     47.88 o 
   4  12 -13      227.13      187.13     57.16 o 
   6  12 -13       89.24       83.06     39.21 o 
   8  12 -13      163.15      141.81     52.28 o 
  10  12 -13      196.78      172.50     40.74 o 
  -1  13 -13       72.72       84.77     51.55 o 
   1  13 -13       92.97      139.37     51.30 o 
   3  13 -13      142.27      130.57     51.18 o 
   5  13 -13       96.06      163.31     54.97 o 
   7  13 -13       29.54       39.45     29.68 o 
   9  13 -13       73.87       77.20     41.16 o 
   2  14 -13      113.92      148.41     52.28 o 
   4  14 -13      112.93      101.01     44.09 o 
   6  14 -13      131.19      122.15     49.22 o 
  -2   0 -12     2469.44     2271.68     96.86 o 
   0   0 -12     1513.94     1753.78     85.75 o 
   2   0 -12     2999.96     3569.97    129.48 o 
   4   0 -12     2304.94     2718.00    119.09 o 
   6   0 -12     4693.92     5016.30    171.13 o 
   8   0 -12     2476.77     2813.27    138.03 o 
  10   0 -12     3373.33     3598.80    168.20 o 
  12   0 -12     1422.43     1933.45    134.36 o 
  14   0 -12      498.23      685.73     90.39 o 
  16   0 -12       69.54       45.56     34.45 o 
  -3   1 -12      304.54      279.84     40.92 o 
  -1   1 -12       14.33        3.15      9.36 o 
   1   1 -12       64.69       62.78     16.67 o 
   3   1 -12      224.77      272.55     29.39 o 
   5   1 -12      953.57     1092.31     78.72 o 
   7   1 -12      128.28      104.23     24.38 o 
   9   1 -12      295.06      473.94     46.90 o 
  11   1 -12      573.31      650.24     55.76 o 
  13   1 -12      495.98      477.76     53.01 o 
  15   1 -12      146.51      115.88     33.11 o 
  17   1 -12       62.37       60.40     27.48 o 
  -2   2 -12      965.96     1027.37     73.90 o 
   0   2 -12     4268.92     4721.06    101.05 o 
   2   2 -12     2228.56     2075.26     70.60 o 
   4   2 -12      666.93      473.76     57.78 o 
   6   2 -12      582.38      443.59     40.83 o 
   8   2 -12       41.60       22.94     17.28 o 
  10   2 -12     1233.17     1289.72     72.68 o 
  12   2 -12      666.78      729.04     61.16 o 
  14   2 -12       43.78       64.67     26.94 o 
  16   2 -12      112.29      113.79     30.27 o 
  -3   3 -12     1308.26     1390.76     87.82 o 
  -1   3 -12     2007.02     2108.12    105.90 o 
   1   3 -12      153.87      114.11     20.19 o 
   3   3 -12     3081.05     3297.86     91.78 o 
   5   3 -12     1637.08     1640.55     68.45 o 
   7   3 -12        1.27        2.40     13.33 o 
   9   3 -12       90.38       98.44     30.35 o 
  11   3 -12      393.20      391.57     45.76 o 
  13   3 -12      852.69      731.30     63.73 o 
  15   3 -12      203.02      258.57     44.64 o 
  17   3 -12       68.23       56.31     36.77 o 
  -4   4 -12       20.59       39.58     25.04 o 
  -2   4 -12      508.97      599.01     65.23 o 
   0   4 -12      685.33      728.97     68.28 o 
   2   4 -12      366.28      339.21     31.48 o 
   4   4 -12      173.90      111.75     22.10 o 
   6   4 -12      272.60      194.55     29.71 o 
   8   4 -12      242.01      162.42     31.02 o 
  10   4 -12      209.45      211.60     36.15 o 
  12   4 -12      214.71      219.07     38.98 o 
  14   4 -12       92.00       64.75     27.16 o 
  16   4 -12       44.57       61.73     24.61 o 
  -5   5 -12       27.03        2.69     20.64 o 
  -3   5 -12     2080.55     2275.10    124.10 o 
  -1   5 -12     1256.69     1179.93     88.31 o 
   1   5 -12      154.84      134.73     37.01 o 
   3   5 -12     1081.06     1109.83     54.85 o 
   5   5 -12     2151.36     2254.23     83.92 o 
   7   5 -12      370.06      350.53     39.50 o 
   9   5 -12      338.35      362.13     41.82 o 
  11   5 -12      552.28      542.83     54.32 o 
  13   5 -12      133.88      122.59     36.70 o 
  15   5 -12        8.50       21.58     22.95 o 
  -6   6 -12     1052.83     1132.54     98.57 o 
  -4   6 -12      734.72      693.42     75.61 o 
  -2   6 -12      579.28      568.59     68.52 o 
   0   6 -12     1929.67     1808.38    110.66 o 
   2   6 -12      137.84       89.17     35.06 o 
   4   6 -12     2587.41     2432.86     84.26 o 
   6   6 -12      924.23      964.75     59.62 o 
   8   6 -12      595.25      729.66     56.13 o 
  10   6 -12     1024.10     1083.83     70.68 o 
  12   6 -12      634.54      694.71     62.22 o 
  14   6 -12      137.56      154.12     39.08 o 
  16   6 -12      121.86      118.36     46.90 o 
  -7   7 -12       84.57       89.53     41.41 o 
  -5   7 -12      560.66      653.36     79.40 o 
  -3   7 -12     1822.05     2005.76    127.76 o 
  -1   7 -12      215.11      218.15     47.64 o 
   1   7 -12     1342.98     1054.61     89.66 o 
   3   7 -12     1773.95     1508.87    106.88 o 
   5   7 -12       28.91       24.81     18.60 o 
   7   7 -12     1011.01     1121.83     67.61 o 
   9   7 -12      202.65      180.29     34.98 o 
  11   7 -12      149.00      142.49     35.22 o 
  13   7 -12      160.87      156.33     37.84 o 
  15   7 -12       79.69       78.73     30.14 o 
  -6   8 -12       33.17       38.23     34.69 o 
  -4   8 -12       47.60       53.99     34.20 o 
  -2   8 -12       11.26       42.14     30.78 o 
   0   8 -12      151.54      130.45     44.22 o 
   2   8 -12      119.08      123.12     41.16 o 
   4   8 -12       29.10       53.62     32.37 o 
   6   8 -12      693.37      734.43     54.40 o 
   8   8 -12      769.24      892.42     63.66 o 
  10   8 -12       35.14       23.03     22.34 o 
  12   8 -12        9.13        9.40     20.43 o 
  14   8 -12       44.38       27.03     25.28 o 
  -7   9 -12       49.84       38.84     37.50 o 
  -5   9 -12      260.87      235.86     59.97 o 
  -3   9 -12       86.98       96.25     43.85 o 
  -1   9 -12      314.10      294.25     57.90 o 
   1   9 -12     1808.83     2090.29    136.19 o 
   3   9 -12      227.40      287.17     57.65 o 
   5   9 -12     1011.36     1133.76    102.60 o 
   7   9 -12      790.15      699.37     56.57 o 
   9   9 -12      157.25      112.24     31.57 o 
  11   9 -12      354.36      373.65     51.06 o 
  13   9 -12      265.74      223.52     44.96 o 
  -6  10 -12       18.66        4.40     33.71 o 
  -4  10 -12       58.93       40.55     40.06 o 
  -2  10 -12       31.49       21.13     32.12 o 
   0  10 -12       96.66      114.57     44.58 o 
   2  10 -12      507.53      487.97     74.88 o 
   4  10 -12      194.74      187.86     52.40 o 
   6  10 -12      633.21      604.38     83.18 o 
   8  10 -12       14.88       11.45     18.64 o 
  10  10 -12      270.32      223.30     41.21 o 
  12  10 -12      166.44      138.57     38.39 o 
  -7  11 -12       33.48        9.16     40.43 o 
  -5  11 -12       24.81       41.53     45.32 o 
  -3  11 -12       33.28       73.65     43.97 o 
  -1  11 -12       52.37       44.58     36.03 o 
   1  11 -12      595.43      568.84     84.65 o 
   3  11 -12      248.48      198.00     54.36 o 
   5  11 -12      332.27      324.54     65.47 o 
   7  11 -12      424.13      447.18     74.02 o 
   9  11 -12       57.77       67.21     27.89 o 
  11  11 -12       30.42       12.02     22.54 o 
  13  11 -12       42.10       51.67     35.67 o 
  -6  12 -12      180.02      178.33     65.59 o 
  -4  12 -12      160.99      178.82     63.03 o 
  -2  12 -12      258.15      291.20     71.46 o 
   0  12 -12      463.24      439.48     80.25 o 
   2  12 -12      781.24      729.95     93.44 o 
   4  12 -12       79.93       65.23     39.70 o 
   6  12 -12      183.43      231.47     57.90 o 
   8  12 -12      366.07      390.01     72.92 o 
  10  12 -12      158.28      180.57     51.12 o 
  -3  13 -12      279.96      284.97     75.00 o 
  -1  13 -12      162.99      135.09     58.14 o 
   1  13 -12       34.75       23.21     32.12 o 
   3  13 -12      112.12      109.32     47.15 o 
   5  13 -12       90.18      104.07     46.42 o 
   7  13 -12      110.39      112.99     47.27 o 
   9  13 -12       57.58      101.87     45.19 o 
   0  14 -12        4.27       10.75     20.64 o 
   2  14 -12       90.39       85.38     42.26 o 
   4  14 -12      118.90       59.00     36.28 o 
   6  14 -12       30.77        7.08     27.36 o 
   8  14 -12        9.61        9.41     25.41 o 
  -3   1 -11     1723.32     1747.18     88.19 o 
  -1   1 -11      223.43      246.05     23.63 o 
   1   1 -11     3358.43     3560.36     85.70 o 
   3   1 -11     1913.73     1920.49     65.78 o 
   5   1 -11     1453.54     1366.58     59.55 o 
   7   1 -11     5770.82     5685.08    128.84 o 
   9   1 -11     1124.60     1113.70     63.31 o 
  11   1 -11     2133.94     2349.37     97.08 o 
  13   1 -11      414.74      397.69     48.70 o 
  15   1 -11       62.78       67.40     27.13 o 
  17   1 -11      160.35      137.45     33.70 o 
  -4   2 -11      546.82      553.44     53.99 o 
  -2   2 -11      856.89      845.50     62.54 o 
   0   2 -11      348.45      389.30     28.97 o 
   2   2 -11     1487.30     1872.70     63.70 o 
   4   2 -11     2256.27     2211.72     73.47 o 
   6   2 -11     1092.69     1109.88     56.79 o 
   8   2 -11      661.45      566.50     46.04 o 
  10   2 -11      822.43      775.60     56.50 o 
  12   2 -11     1270.22     1482.87     81.03 o 
  14   2 -11      410.45      408.82     50.47 o 
  16   2 -11       39.38       32.23     21.44 o 
  -5   3 -11      339.18      311.96     46.90 o 
  -3   3 -11      280.26      248.32     40.31 o 
  -1   3 -11      239.79      198.24     35.67 o 
   1   3 -11       17.82       23.89     12.29 o 
   3   3 -11      493.06      440.43     34.49 o 
   5   3 -11      102.20       70.07     19.63 o 
   7   3 -11      924.82     1101.34     59.98 o 
   9   3 -11     2001.55     2487.70     94.56 o 
  11   3 -11      567.59      439.46     46.85 o 
  13   3 -11      332.28      356.08     46.64 o 
  15   3 -11      108.33      111.39     31.89 o 
  17   3 -11        0.36        6.33     15.02 o 
  -6   4 -11      127.27      132.53     37.87 o 
  -4   4 -11      809.46      949.08     77.44 o 
  -2   4 -11     4408.61     4618.35    165.02 o 
   0   4 -11     4156.58     4059.90    147.55 o 
   2   4 -11     4920.21     4662.19    101.94 o 
   4   4 -11     3292.76     3539.73     96.48 o 
   6   4 -11      774.37      626.01     46.32 o 
   8   4 -11      521.27      424.66     42.74 o 
  10   4 -11      723.18      779.92     58.76 o 
  12   4 -11     1153.44     1130.80     72.43 o 
  14   4 -11      276.17      244.70     42.18 o 
  16   4 -11      158.30      184.69     38.39 o 
  -7   5 -11     1020.77      922.45     83.91 o 
  -5   5 -11       26.33       11.36     19.67 o 
  -3   5 -11       61.58       61.93     31.03 o 
  -1   5 -11      317.60      309.89     48.25 o 
   1   5 -11       39.31       24.31     21.86 o 
   3   5 -11      232.71      207.32     26.83 o 
   5   5 -11      141.48      146.12     26.02 o 
   7   5 -11      266.87      231.99     33.57 o 
   9   5 -11      138.94      164.21     31.09 o 
  11   5 -11      130.04      136.61     31.41 o 
  13   5 -11       19.18        4.19     19.01 o 
  15   5 -11      131.89      129.47     34.83 o 
  17   5 -11       66.83       59.24     33.96 o 
  -6   6 -11       37.39       71.21     36.28 o 
  -4   6 -11       93.58      134.48     40.43 o 
  -2   6 -11      712.26      726.28     72.43 o 
   0   6 -11      192.35      191.28     42.26 o 
   2   6 -11      488.63      558.33     64.98 o 
   4   6 -11      429.88      399.35     36.77 o 
   6   6 -11      105.37      101.22     25.59 o 
   8   6 -11      530.30      468.53     46.11 o 
  10   6 -11      286.43      308.10     41.04 o 
  12   6 -11      174.38      171.91     36.20 o 
  14   6 -11       76.64       63.12     28.77 o 
  16   6 -11        5.05       -6.31     16.84 o 
  -7   7 -11      288.13      243.19     53.74 o 
  -5   7 -11     1429.84     1454.88    109.69 o 
  -3   7 -11      432.75      407.48     60.46 o 
  -1   7 -11      186.66      154.15     41.65 o 
   1   7 -11      929.76     1000.74     85.50 o 
   3   7 -11      944.03      900.34     81.35 o 
   5   7 -11     1918.68     2013.57     79.43 o 
   7   7 -11      580.05      670.60     72.98 o 
   9   7 -11     2070.97     2183.02     94.87 o 
  11   7 -11      411.11      479.28     52.04 o 
  13   7 -11       75.86       81.72     31.08 o 
  15   7 -11       65.62       82.58     32.47 o 
  -6   8 -11      472.04      496.40     71.82 o 
  -4   8 -11     1254.55     1316.13    107.37 o 
  -2   8 -11     1181.80     1274.47    102.60 o 
   0   8 -11     1660.20     1730.32    117.38 o 
   2   8 -11     2129.23     1944.69    120.68 o 
   4   8 -11     2104.75     2288.02     83.88 o 
   6   8 -11     4727.21     5249.57    136.10 o 
   8   8 -11     2007.89     2240.18     95.59 o 
  10   8 -11     1007.93     1147.45     72.51 o 
  12   8 -11      178.55      223.94     44.16 o 
  14   8 -11      233.46      248.35     45.46 o 
  -7   9 -11       23.72       30.05     37.38 o 
  -5   9 -11        5.75       39.09     32.86 o 
  -3   9 -11      127.22      143.16     46.66 o 
  -1   9 -11      691.34      774.77     85.38 o 
   1   9 -11      132.92       94.17     38.84 o 
   3   9 -11      213.81      210.34     50.08 o 
   5   9 -11      610.79      561.47     48.57 o 
   7   9 -11      497.96      517.97     49.23 o 
   9   9 -11      310.72      235.33     38.53 o 
  11   9 -11       83.55      101.87     33.34 o 
  13   9 -11       10.45       11.79     19.61 o 
  -6  10 -11       92.37       93.44     48.49 o 
  -4  10 -11      115.36      191.77     56.43 o 
  -2  10 -11       59.00       62.29     35.06 o 
   0  10 -11      362.41      363.63     65.47 o 
   2  10 -11     1072.02     1048.26     97.96 o 
   4  10 -11       20.43        8.79     26.14 o 
   6  10 -11      230.45      186.91     33.45 o 
   8  10 -11      344.84      347.01     44.65 o 
  10  10 -11        7.22       10.32     20.46 o 
  12  10 -11       13.25       27.39     23.74 o 
  14  10 -11       43.69       11.48     45.68 o 
  -7  11 -11      189.01      195.43     63.03 o 
  -5  11 -11      100.79      113.23     52.16 o 
  -3  11 -11      154.92      177.72     55.82 o 
  -1  11 -11      855.61      855.15     98.82 o 
   1  11 -11      608.12      674.00     87.33 o 
   3  11 -11      280.05      351.05     64.62 o 
   5  11 -11      990.57     1030.55     99.92 o 
   7  11 -11      751.64      804.79     62.02 o 
   9  11 -11       92.69      106.70     31.91 o 
  11  11 -11       46.62       21.02     21.77 o 
  13  11 -11       73.94       92.46     57.41 o 
  -6  12 -11       67.65       86.11     55.58 o 
  -4  12 -11       19.63       48.13     44.58 o 
  -2  12 -11       40.36       30.90     37.25 o 
   0  12 -11       18.37       35.79     30.66 o 
   2  12 -11      278.66      228.54     58.14 o 
   4  12 -11       52.90       62.78     38.72 o 
   6  12 -11       14.46       29.32     29.80 o 
   8  12 -11      231.24      221.82     39.54 o 
  10  12 -11       83.77       88.88     31.71 o 
  12  12 -11       33.51       65.96     49.96 o 
  -5  13 -11      101.17      135.34     61.44 o 
  -3  13 -11       77.29       70.97     47.76 o 
  -1  13 -11      224.55      283.99     64.74 o 
   1  13 -11       65.99       46.05     34.69 o 
   3  13 -11      153.90      109.69     45.44 o 
   5  13 -11       43.15       48.25     32.49 o 
   7  13 -11      219.30      168.32     53.01 o 
   9  13 -11      282.30      368.13     50.94 o 
  11  13 -11      109.13      145.60     60.95 o 
  -2  14 -11      409.81      391.85     79.15 o 
   0  14 -11       90.88       86.24     38.60 o 
   2  14 -11       56.65       64.98     39.70 o 
   4  14 -11      360.15      396.24     75.97 o 
   6  14 -11       39.41       16.49     28.70 o 
   8  14 -11      230.73      215.10     58.87 o 
   1  15 -11      194.93      214.73     61.56 o 
   3  15 -11      165.79      149.14     52.77 o 
   5  15 -11        8.60        5.25     21.86 o 
   7  15 -11      124.72      158.42     55.33 o 
  -2   0 -10        3.81       10.26     12.46 o 
   0   0 -10       74.35       87.70     21.74 o 
   2   0 -10     1361.75     1061.94     64.00 o 
   4   0 -10     2679.21     2266.79    100.89 o 
   6   0 -10     1204.82     1052.53     74.88 o 
   8   0 -10     3769.35     3698.83    152.68 o 
  10   0 -10     5515.82     6255.35    212.90 o 
  12   0 -10     1589.32     1636.52    115.67 o 
  14   0 -10      418.26      420.79     67.79 o 
  16   0 -10      235.51      273.49     61.32 o 
  18   0 -10       39.77      116.28     44.46 o 
  -3   1 -10     3203.09     3963.77    125.20 o 
  -1   1 -10     2727.58     2846.97     69.51 o 
   1   1 -10     3850.76     3718.99     83.86 o 
   3   1 -10     3748.70     3357.35     83.80 o 
   5   1 -10      440.00      423.00     34.64 o 
   7   1 -10     1549.51     1357.49     62.74 o 
   9   1 -10     3979.51     3589.72    114.02 o 
  11   1 -10      505.49      556.90     86.60 o 
  13   1 -10     1579.03     1809.04     89.59 o 
  15   1 -10      257.94      295.35     43.05 o 
  17   1 -10       18.46       14.53     23.51 o 
  -4   2 -10      295.99      267.99     39.21 o 
  -2   2 -10     1498.24     1159.90     70.97 o 
   0   2 -10      959.66     1022.77     42.38 o 
   2   2 -10     2085.82     1935.52     61.93 o 
   4   2 -10     1935.55     2405.81     72.95 o 
   6   2 -10     2524.09     2813.89     86.16 o 
   8   2 -10     2487.87     2701.99     91.84 o 
  10   2 -10     1406.26     1509.02     74.41 o 
  12   2 -10     1532.18     1605.60     82.55 o 
  14   2 -10      278.74      265.89     41.46 o 
  16   2 -10       90.22       48.59     24.69 o 
  18   2 -10      100.41       77.69     36.28 o 
  -5   3 -10      331.32      440.70     51.91 o 
  -3   3 -10     1957.12     1998.07     97.47 o 
  -1   3 -10     2527.12     2447.66     62.85 o 
   1   3 -10      755.12      711.58     37.18 o 
   3   3 -10     1201.84     1158.99     50.20 o 
   5   3 -10     1572.33     1825.88     67.82 o 
   7   3 -10       94.85      176.53     27.81 o 
   9   3 -10      138.25      160.44     29.45 o 
  11   3 -10     1483.52     1616.72     80.76 o 
  13   3 -10     1168.89     1170.93     73.83 o 
  15   3 -10      317.80      261.58     42.06 o 
  17   3 -10      104.54       86.00     28.05 o 
  -6   4 -10        2.52       16.25     21.50 o 
  -4   4 -10       61.86       11.85     19.79 o 
  -2   4 -10      124.80      132.28     34.20 o 
   0   4 -10       42.54       33.48     11.67 o 
   2   4 -10     1967.36     2177.52     65.95 o 
   4   4 -10     1950.54     1803.83     65.84 o 
   6   4 -10       80.94       77.96     20.54 o 
   8   4 -10     1297.62     1529.82     71.63 o 
  10   4 -10      339.14      419.90     43.89 o 
  12   4 -10       58.62        5.69     16.49 o 
  14   4 -10      275.55      255.62     40.95 o 
  16   4 -10       68.72       65.32     28.02 o 
  -7   5 -10       73.91       47.27     29.80 o 
  -5   5 -10      272.06      234.52     45.68 o 
  -3   5 -10      361.27      321.61     49.71 o 
  -1   5 -10     1737.91     1679.88     97.23 o 
   1   5 -10     1295.91     1075.98     46.41 o 
   3   5 -10      670.07      578.03     38.74 o 
   5   5 -10      864.76      971.33     52.46 o 
   7   5 -10     1754.87     1951.42     92.77 o 
   9   5 -10        2.24       -9.59     13.37 o 
  11   5 -10       41.93       24.62     25.28 o 
  13   5 -10      118.45      147.60     34.18 o 
  15   5 -10       12.42       29.05     20.77 o 
  17   5 -10       18.31       12.58     27.12 o 
  -6   6 -10     2873.54     3082.97    146.70 o 
  -4   6 -10     1220.50     1262.75     92.83 o 
  -2   6 -10      670.18      749.12     70.48 o 
   0   6 -10     5881.98     6005.93    191.40 o 
   2   6 -10     2690.85     2772.54     90.57 o 
   4   6 -10     2389.12     2478.28     81.06 o 
   6   6 -10     3166.25     3321.14    100.83 o 
   8   6 -10     3604.04     3389.79    123.92 o 
  10   6 -10     2349.18     2073.10     90.85 o 
  12   6 -10      117.88      157.71     34.37 o 
  14   6 -10      102.86      111.63     34.12 o 
  16   6 -10      347.60      382.12     51.17 o 
  -7   7 -10      211.28      186.64     47.88 o 
  -5   7 -10     1107.24     1125.09     94.42 o 
  -3   7 -10      700.46      721.40     75.00 o 
  -1   7 -10     1834.17     1622.84    103.21 o 
   1   7 -10      106.60       83.18     31.39 o 
   3   7 -10      683.37      663.94     43.17 o 
   5   7 -10       58.90       59.15     20.39 o 
   7   7 -10     1270.59     1138.58     64.22 o 
   9   7 -10        0.89        8.79     17.08 o 
  11   7 -10      240.78      259.60     40.36 o 
  13   7 -10       58.21       88.86     29.98 o 
  15   7 -10       79.27       85.28     31.62 o 
  -6   8 -10      215.37      156.47     47.88 o 
  -4   8 -10      290.99      228.05     51.06 o 
  -2   8 -10      653.60      691.10     77.32 o 
   0   8 -10      236.19      279.71     52.52 o 
   2   8 -10      306.62      261.27     50.20 o 
   4   8 -10       33.58       31.89     16.38 o 
   6   8 -10      460.94      525.89     48.19 o 
   8   8 -10      405.47      458.30     46.51 o 
  10   8 -10       76.10       72.97     38.17 o 
  12   8 -10      159.61      117.38     32.42 o 
  14   8 -10       24.53       19.12     24.02 o 
  -7   9 -10      285.91      295.47     60.83 o 
  -5   9 -10     1580.57     1648.97    120.31 o 
  -3   9 -10      813.42      878.23     89.04 o 
  -1   9 -10      867.31      940.28     89.78 o 
   1   9 -10      883.37      783.69     83.79 o 
   3   9 -10      607.72      379.63     60.10 o 
   5   9 -10     2415.62     2545.99    146.09 o 
   7   9 -10      550.02      592.02     50.78 o 
   9   9 -10      837.49      891.51     68.83 o 
  11   9 -10      652.21      815.54     65.89 o 
  13   9 -10      114.83      118.42     33.70 o 
  -6  10 -10       95.63      150.61     52.16 o 
  -4  10 -10      303.39      317.09     64.00 o 
  -2  10 -10     1103.76     1050.21     97.23 o 
   0  10 -10      604.64      666.43     81.35 o 
   2  10 -10      909.89      902.91     92.46 o 
   4  10 -10      478.90      428.49     65.59 o 
   6  10 -10      637.17      612.81     59.42 o 
   8  10 -10        8.60       19.03     24.49 o 
  10  10 -10       23.29       38.76     24.81 o 
  12  10 -10      118.59       86.95     31.77 o 
  14  10 -10       55.86       23.21     44.95 o 
  -7  11 -10       78.61      115.55     53.74 o 
  -5  11 -10      113.05      100.28     46.05 o 
  -3  11 -10        6.07       10.38     32.74 o 
  -1  11 -10      352.30      288.39     61.32 o 
   1  11 -10      384.01      404.55     68.89 o 
   3  11 -10      363.72      361.31     65.47 o 
   5  11 -10       44.26       45.68     35.30 o 
   7  11 -10      573.39      578.56     52.98 o 
   9  11 -10       48.16       36.02     22.80 o 
  11  11 -10       45.04       24.10     22.76 o 
  13  11 -10       19.11        6.35     46.17 o 
  -6  12 -10      129.18      117.38     55.94 o 
  -4  12 -10      115.17      137.78     53.62 o 
  -2  12 -10       63.95       58.39     37.25 o 
   0  12 -10      267.47      345.06     68.28 o 
   2  12 -10      198.40      196.04     54.48 o 
   4  12 -10      365.97      445.35     73.29 o 
   6  12 -10      538.28      652.14     84.04 o 
   8  12 -10      184.38      203.21     36.82 o 
  10  12 -10       99.54       91.45     30.22 o 
  12  12 -10      107.36       77.32     55.09 o 
  -5  13 -10       37.64       43.12     47.64 o 
  -3  13 -10      297.89      321.73     74.75 o 
  -1  13 -10      196.16      196.41     56.19 o 
   1  13 -10        5.98        3.66     27.61 o 
   3  13 -10      202.71      184.44     55.70 o 
   5  13 -10       71.18       32.98     34.57 o 
   7  13 -10       79.86       95.88     44.71 o 
   9  13 -10      123.78       96.66     32.73 o 
  11  13 -10       89.01       35.06     43.36 o 
  -4  14 -10       49.88       56.43     51.06 o 
  -2  14 -10      116.66      134.61     48.37 o 
   0  14 -10       60.16       32.98     30.29 o 
   2  14 -10      192.79      206.43     58.51 o 
   4  14 -10       98.44      109.20     44.22 o 
   6  14 -10      211.32      152.56     52.03 o 
   8  14 -10      109.86      101.75     42.14 o 
  10  14 -10       14.42       10.63     39.94 o 
  -1  15 -10      161.20      109.69     46.78 o 
   1  15 -10      144.64      147.67     47.64 o 
   3  15 -10      288.72      348.61     71.33 o 
   5  15 -10      147.10      199.95     58.87 o 
   7  15 -10      123.77      161.60     53.50 o 
   2  16 -10      280.63      342.01     70.72 o 
   4  16 -10       58.52      110.30     44.58 o 
  -5   1  -9     1016.83     1142.92     66.94 o 
  -3   1  -9      934.62      854.70     36.72 o 
  -1   1  -9     2668.84     2582.19     62.33 o 
   1   1  -9     9812.74    10167.33    165.69 o 
   3   1  -9     2219.92     1995.77     62.44 o 
   5   1  -9     1370.46     1209.16     52.67 o 
   7   1  -9     2681.23     2575.24     55.65 o 
   9   1  -9      228.56      256.00     23.00 o 
  11   1  -9      901.77     1076.52     64.30 o 
  13   1  -9      789.86      867.20     48.25 o 
  15   1  -9      255.01      276.92     43.18 o 
  17   1  -9      307.27      380.26     48.84 o 
  -6   2  -9      118.11      103.34     29.07 o 
  -4   2  -9      329.91      328.45     40.67 o 
  -2   2  -9     2435.25     2193.07     55.43 o 
   0   2  -9     2946.22     2478.31     62.34 o 
   2   2  -9      521.09      580.30     33.79 o 
   4   2  -9      538.06      427.35     32.41 o 
   6   2  -9     2354.20     2503.23     98.69 o 
   8   2  -9     1217.32     1126.65     58.69 o 
  10   2  -9      744.24      613.29     48.93 o 
  12   2  -9      699.21      535.03     48.74 o 
  14   2  -9      477.34      403.17     47.93 o 
  16   2  -9      283.52      291.98     43.65 o 
  18   2  -9       45.81       80.83     26.72 o 
  -7   3  -9      461.20      421.77     51.67 o 
  -5   3  -9      643.11      669.12     59.12 o 
  -3   3  -9      678.19      592.65     53.99 o 
  -1   3  -9     1543.45     1268.83     42.54 o 
   1   3  -9     1550.41     1744.56     54.19 o 
   3   3  -9     1562.85     1996.02     63.72 o 
   5   3  -9      359.44      289.26     29.24 o 
   7   3  -9      938.63      898.02     51.52 o 
   9   3  -9      237.50      190.16     29.45 o 
  11   3  -9      949.05     1011.29     62.87 o 
  13   3  -9      338.39      354.32     44.00 o 
  15   3  -9       40.88       51.90     23.83 o 
  17   3  -9       36.02       28.28     19.49 o 
  -6   4  -9       47.18       67.06     27.85 o 
  -4   4  -9     1031.79      890.93     69.01 o 
  -2   4  -9     2172.34     2139.64    102.24 o 
   0   4  -9     5126.40     5387.59     91.87 o 
   2   4  -9     2782.24     2836.02     73.76 o 
   4   4  -9     3855.89     3799.18     92.71 o 
   6   4  -9     2828.69     3163.74     91.30 o 
   8   4  -9     1101.42     1374.93     78.17 o 
  10   4  -9     3107.71     3191.18    106.45 o 
  12   4  -9     2341.58     2415.96     99.15 o 
  14   4  -9      536.95      517.09     54.11 o 
  16   4  -9      162.20      154.29     35.40 o 
  -7   5  -9      564.95      673.64     69.26 o 
  -5   5  -9      244.18      322.22     48.98 o 
  -3   5  -9     2325.70     2484.45    118.12 o 
  -1   5  -9     1926.53     2151.36    107.00 o 
   1   5  -9     3016.08     3409.24     79.04 o 
   3   5  -9     2023.82     1659.79     61.49 o 
   5   5  -9     3128.61     2771.90     84.19 o 
   7   5  -9     4003.20     4464.09    115.04 o 
   9   5  -9     1743.63     2082.46     84.83 o 
  11   5  -9      996.05     1026.73    130.51 o 
  13   5  -9      352.68      326.16     44.36 o 
  15   5  -9      330.36      311.02     45.01 o 
  17   5  -9      284.84      379.39     74.02 o 
  -6   6  -9      114.82      136.07     38.96 o 
  -4   6  -9      232.37      160.01     38.84 o 
  -2   6  -9        0.18        4.28     17.47 o 
   0   6  -9      449.31      374.62     50.81 o 
   2   6  -9     1590.48     1340.79     54.41 o 
   4   6  -9     3068.20     2992.28    123.25 o 
   6   6  -9     3447.66     3132.50     94.25 o 
   8   6  -9     1018.39     1020.05     60.76 o 
  10   6  -9      237.52      221.16     34.40 o 
  12   6  -9       49.53       57.55     24.26 o 
  14   6  -9       58.80       46.53     24.84 o 
  16   6  -9       48.74       24.43     31.15 o 
  -7   7  -9     1189.05     1123.50     93.69 o 
  -5   7  -9     1297.47     1176.27     94.17 o 
  -3   7  -9      230.11      230.12     45.56 o 
  -1   7  -9     1609.15     1664.73    101.26 o 
   1   7  -9     1199.07     1199.23     87.33 o 
   3   7  -9      589.88      577.29     39.97 o 
   5   7  -9     1023.40      954.18     54.04 o 
   7   7  -9      793.14      604.81     47.92 o 
   9   7  -9      462.85      300.65     38.12 o 
  11   7  -9       38.59       57.17     23.36 o 
  13   7  -9      109.96      175.23     36.39 o 
  15   7  -9      117.83       91.73     43.73 o 
  -6   8  -9     1064.02     1127.78     97.96 o 
  -4   8  -9     1307.51     1529.64    108.59 o 
  -2   8  -9     1290.09     1312.46     98.69 o 
   0   8  -9     1443.62     1423.00    100.65 o 
   2   8  -9      126.48      172.23     41.77 o 
   4   8  -9     1072.60     1056.07     55.70 o 
   6   8  -9      705.26      574.94     46.43 o 
   8   8  -9      121.18      108.74     27.35 o 
  10   8  -9      435.55      454.26     48.15 o 
  12   8  -9       34.04       10.88     19.92 o 
  14   8  -9       82.76       64.62     43.85 o 
  -7   9  -9       32.26       44.46     31.64 o 
  -5   9  -9      489.92      442.17     66.20 o 
  -3   9  -9      307.28      347.99     59.12 o 
  -1   9  -9      160.22      154.76     43.73 o 
   1   9  -9     2400.33     2518.66    136.56 o 
   3   9  -9     1042.67     1031.55     54.55 o 
   5   9  -9      219.25      184.25     29.12 o 
   7   9  -9      292.85      257.83     35.44 o 
   9   9  -9      234.33      192.99     34.70 o 
  11   9  -9       77.63       96.48     29.86 o 
  13   9  -9       11.30       12.29     23.68 o 
  15   9  -9        2.09       10.87     46.42 o 
  -6  10  -9      383.01      312.33     64.74 o 
  -4  10  -9      277.94      276.78     59.97 o 
  -2  10  -9      342.80      370.10     63.15 o 
   0  10  -9      605.66      597.42     74.75 o 
   2  10  -9      352.51      354.47     60.46 o 
   4  10  -9      421.41      395.63     40.40 o 
   6  10  -9      157.48      144.01     29.84 o 
   8  10  -9      136.35      169.78     46.84 o 
  10  10  -9      593.01      740.78     61.52 o 
  12  10  -9       72.70      128.51     34.18 o 
  14  10  -9      114.61      124.59     61.56 o 
  -7  11  -9      261.13      177.11     58.51 o 
  -5  11  -9      297.86      327.72     66.20 o 
  -3  11  -9      644.01      607.80     82.82 o 
  -1  11  -9     1539.79     1525.61    115.18 o 
   1  11  -9     1086.54     1018.21     94.42 o 
   3  11  -9     1777.09     1820.71    126.05 o 
   5  11  -9     1298.88     1148.45     65.22 o 
   7  11  -9      576.45      498.93     48.86 o 
   9  11  -9      117.27      201.33     38.21 o 
  11  11  -9      130.71      159.60     37.99 o 
  13  11  -9      319.58      362.29     81.47 o 
  -6  12  -9       26.57       18.81     34.81 o 
  -4  12  -9      147.86      149.87     55.21 o 
  -2  12  -9      976.88      900.95     98.94 o 
   0  12  -9      414.17      366.81     68.40 o 
   2  12  -9      174.38      148.29     49.22 o 
   4  12  -9      757.28      757.55     87.46 o 
   6  12  -9      230.93      233.40     36.31 o 
   8  12  -9       65.71       52.12     24.75 o 
  10  12  -9       40.03       14.34     21.60 o 
  12  12  -9      100.07      120.44     57.16 o 
  -5  13  -9       72.21       49.84     46.17 o 
  -3  13  -9       94.95       82.20     43.12 o 
  -1  13  -9        0.78       -0.12     22.60 o 
   1  13  -9      268.90      311.72     65.71 o 
   3  13  -9      405.72      487.49     75.12 o 
   5  13  -9       24.54       -8.43     25.28 o 
   7  13  -9      463.89      413.63     48.52 o 
   9  13  -9      226.10      194.92     39.47 o 
  11  13  -9       12.74       52.89     47.39 o 
  -4  14  -9      205.75      252.60     65.35 o 
  -2  14  -9      268.55      292.66     65.71 o 
   0  14  -9       47.25       14.54     28.95 o 
   2  14  -9      114.38      126.79     48.49 o 
   4  14  -9      817.36      754.50     92.59 o 
   6  14  -9      261.54      295.47     64.86 o 
   8  14  -9      428.18      434.30     51.83 o 
  10  14  -9       74.84      102.24     52.40 o 
  -3  15  -9       16.07        0.12     21.62 o 
  -1  15  -9       36.97       11.60     26.14 o 
   1  15  -9       20.07       13.44     25.41 o 
   3  15  -9      116.63      198.37     58.14 o 
   5  15  -9       41.59       53.62     38.11 o 
   7  15  -9       63.83       89.78     41.16 o 
   9  15  -9        2.99       17.34     41.16 o 
   0  16  -9       40.89       25.16     32.37 o 
   2  16  -9      163.40      138.64     48.86 o 
   4  16  -9      403.02      471.61     80.13 o 
   6  16  -9       62.08       64.00     41.04 o 
  -4   0  -8      546.28      499.09     39.33 o 
  -2   0  -8      589.51      546.97     39.21 o 
   0   0  -8     6610.15     7541.07    149.38 o 
   2   0  -8     2588.49     3035.33     96.86 o 
   4   0  -8    21406.30    23698.21    315.26 o 
   6   0  -8    11098.34    10955.67    225.36 o 
   8   0  -8     7693.14     8960.16    220.11 o 
  10   0  -8     1640.80     1379.64     96.01 o 
  12   0  -8      157.53      136.10     26.21 o 
  14   0  -8      710.98      574.92     50.14 o 
  16   0  -8      473.60      499.98     50.73 o 
  18   0  -8       83.07       71.09     35.54 o 
  -5   1  -8      667.03      475.76     43.36 o 
  -3   1  -8     1565.43     1729.63     48.42 o 
  -1   1  -8      105.67      131.41     15.59 o 
   1   1  -8     1212.98     1169.32     41.58 o 
   3   1  -8     1487.69     1756.25     55.03 o 
   5   1  -8      400.09      456.08     20.27 o 
   7   1  -8     3674.46     4882.54     77.12 o 
   9   1  -8     1601.93     2056.28     58.02 o 
  11   1  -8      335.29      470.81     33.18 o 
  13   1  -8      763.33      678.29     42.22 o 
  15   1  -8       47.70       39.41     15.80 o 
  17   1  -8       10.05       32.08     20.91 o 
  -6   2  -8       45.55       61.56     22.47 o 
  -4   2  -8     1492.62     1803.86     83.30 o 
  -2   2  -8      374.31      517.15     26.58 o 
   0   2  -8     4945.61     5013.88     83.54 o 
   2   2  -8     3568.00     3770.74     78.41 o 
   4   2  -8     2589.70     2540.60     70.13 o 
   6   2  -8     1637.92     1944.69     51.53 o 
   8   2  -8      256.32      230.33     20.50 o 
  10   2  -8       87.96       33.26     13.17 o 
  12   2  -8       46.08       23.87     13.94 o 
  14   2  -8      249.90      335.81     34.16 o 
  16   2  -8      274.69      328.69     37.72 o 
  18   2  -8       15.93       24.92     26.87 o 
  -5   3  -8     1613.59     1667.17     88.80 o 
  -3   3  -8     4624.04     4999.94    145.48 o 
  -1   3  -8    10065.53     9417.69    111.44 o 
   1   3  -8    13250.94    11676.29    136.71 o 
   3   3  -8     4834.59     4275.93     89.85 o 
   5   3  -8     6462.01     6357.63     74.82 o 
   7   3  -8     5771.96     5627.34    100.84 o 
   9   3  -8     3315.98     3287.48     74.06 o 
  11   3  -8     1881.55     2026.21     64.33 o 
  13   3  -8      957.42     1072.28     52.63 o 
  15   3  -8      910.16      927.85     67.84 o 
  17   3  -8      108.98      175.89     29.83 o 
  -6   4  -8     1365.54     1717.87     97.59 o 
  -4   4  -8      978.55     1128.51     74.63 o 
  -2   4  -8     1424.32     1399.92     78.66 o 
   0   4  -8     3192.58     3450.79     69.26 o 
   2   4  -8     9870.00     9865.54    167.77 o 
   4   4  -8     1088.66      953.75     41.85 o 
   6   4  -8      111.52       86.68     13.02 o 
   8   4  -8     4267.05     3985.65     78.50 o 
  10   4  -8     2700.75     2724.25     72.33 o 
  12   4  -8      548.83      629.02     41.60 o 
  14   4  -8      526.42      665.80     58.62 o 
  16   4  -8      230.15      208.11     39.37 o 
  -7   5  -8      734.33      839.39     77.44 o 
  -5   5  -8       62.53       69.50     29.56 o 
  -3   5  -8      344.60      381.34     50.08 o 
  -1   5  -8      131.58      148.77     33.59 o 
   1   5  -8       97.01       70.43     14.50 o 
   3   5  -8      325.84      297.21     18.75 o 
   5   5  -8     1054.24      903.89     32.65 o 
   7   5  -8      793.47      955.81     38.62 o 
   9   5  -8     1764.10     1967.38     59.95 o 
  11   5  -8      272.05      429.95     44.60 o 
  13   5  -8      876.48      810.60     62.62 o 
  15   5  -8       47.65       31.01     22.10 o 
  17   5  -8       34.25       71.21     34.69 o 
  -6   6  -8     2903.74     2839.41    138.03 o 
  -4   6  -8     1119.87      981.69     77.44 o 
  -2   6  -8     1492.22     1476.26     89.78 o 
   0   6  -8      949.16      965.85     39.21 o 
   2   6  -8      171.81      186.65     20.26 o 
   4   6  -8     1514.21     1754.61     76.56 o 
   6   6  -8     1408.82     1530.33     47.17 o 
   8   6  -8      615.02      696.96     37.41 o 
  10   6  -8     1342.25     1489.58     74.49 o 
  12   6  -8       42.90       35.92     21.63 o 
  14   6  -8       99.89       92.26     28.58 o 
  16   6  -8      353.38      342.99     72.43 o 
  -7   7  -8      605.32      578.48     70.11 o 
  -5   7  -8      757.95      732.88     73.29 o 
  -3   7  -8      750.79      829.37     74.75 o 
  -1   7  -8      387.26      438.26     55.45 o 
   1   7  -8      798.02      692.92     30.02 o 
   3   7  -8      501.83      473.81     26.91 o 
   5   7  -8      757.38      933.72     38.23 o 
   7   7  -8      903.16     1125.95     46.24 o 
   9   7  -8      666.31      721.05     52.59 o 
  11   7  -8      696.52      683.87     56.01 o 
  13   7  -8      202.67      162.01     34.75 o 
  15   7  -8      138.55       66.20     41.41 o 
  -6   8  -8      661.28      794.93     84.40 o 
  -4   8  -8     1002.87     1109.94     92.34 o 
  -2   8  -8      773.87      641.39     71.09 o 
   0   8  -8       91.65       45.47     16.05 o 
   2   8  -8     2160.69     2300.10     57.26 o 
   4   8  -8      995.08     1091.13     41.97 o 
   6   8  -8      529.88      517.51     43.69 o 
   8   8  -8     1086.91     1128.19     65.12 o 
  10   8  -8      349.03      425.90     45.12 o 
  12   8  -8      114.26      193.92     36.28 o 
  14   8  -8      211.98      273.73     69.87 o 
  -7   9  -8      128.38      143.52     49.22 o 
  -5   9  -8      513.73      556.01     73.04 o 
  -3   9  -8      882.04      873.71     83.55 o 
  -1   9  -8     1693.66     1573.44     68.69 o 
   1   9  -8       73.28       77.26     19.93 o 
   3   9  -8      880.32      927.73     40.14 o 
   5   9  -8     1269.98     1280.58     65.53 o 
   7   9  -8      271.38      244.94     41.41 o 
   9   9  -8      494.85      374.74     42.93 o 
  11   9  -8      659.41      688.82     58.83 o 
  13   9  -8       35.40       30.29     39.58 o 
  15   9  -8       82.92       80.98     50.57 o 
  -6  10  -8      215.51      238.43     56.55 o 
  -4  10  -8      363.94      370.59     64.00 o 
  -2  10  -8      135.74      143.77     43.12 o 
   0  10  -8      933.56      838.15     52.67 o 
   2  10  -8      993.88     1033.31     56.48 o 
   4  10  -8       53.45       35.84     18.54 o 
   6  10  -8       38.46       61.86     22.39 o 
   8  10  -8      326.24      344.17     47.03 o 
  10  10  -8      139.64      122.31     31.66 o 
  12  10  -8      377.70      399.42     78.66 o 
  14  10  -8      187.02      194.82     67.42 o 
  -7  11  -8       95.34       69.62     47.88 o 
  -5  11  -8      249.65      216.32     56.92 o 
  -3  11  -8      270.28      246.86     57.29 o 
  -1  11  -8      332.13      349.79     47.58 o 
   1  11  -8      489.09      521.54     45.70 o 
   3  11  -8       80.09       95.40     40.92 o 
   5  11  -8       27.64       40.79     18.36 o 
   7  11  -8       16.97       21.94     18.53 o 
   9  11  -8      103.97      150.87     33.23 o 
  11  11  -8       19.88       66.57     41.90 o 
  13  11  -8       41.15        9.28     39.09 o 
  -6  12  -8      123.07       86.11     47.88 o 
  -4  12  -8      506.87      589.72     85.50 o 
  -2  12  -8      385.60      449.38     72.80 o 
   0  12  -8     1149.21     1181.15    103.70 o 
   2  12  -8     1329.89     1349.11    107.86 o 
   4  12  -8      383.46      342.62     62.78 o 
   6  12  -8      364.52      347.08     41.22 o 
   8  12  -8      505.60      554.96     53.28 o 
  10  12  -8      164.38      174.42     55.82 o 
  12  12  -8      382.01      472.22     87.82 o 
  -5  13  -8      106.24      117.75     53.13 o 
  -3  13  -8      247.86      248.20     59.12 o 
  -1  13  -8      285.16      248.69     58.87 o 
   1  13  -8       87.49       76.22     39.45 o 
   3  13  -8      688.91      615.62     80.62 o 
   5  13  -8      402.01      396.24     68.16 o 
   7  13  -8      318.35      312.95     42.52 o 
   9  13  -8      236.88      227.56     58.87 o 
  11  13  -8       79.31       93.20     54.11 o 
  -6  14  -8        9.26      -30.41     38.35 o 
  -4  14  -8       15.45       14.41     30.41 o 
  -2  14  -8        2.72       -8.43     24.18 o 
   0  14  -8       28.64       34.81     29.93 o 
   2  14  -8      136.59      178.94     53.38 o 
   4  14  -8      285.31      283.99     61.20 o 
   6  14  -8       48.27       61.44     37.87 o 
   8  14  -8        9.91      -15.39     28.34 o 
  10  14  -8       11.41      -14.90     37.87 o 
  -3  15  -8      311.73      315.02     67.30 o 
  -1  15  -8       52.32       34.08     29.44 o 
   1  15  -8      163.41      157.08     52.40 o 
   3  15  -8      669.14      661.54     89.04 o 
   5  15  -8      366.14      388.06     70.23 o 
   9  15  -8       69.46      108.71     52.77 o 
  -2  16  -8      157.95      142.06     49.35 o 
   0  16  -8       93.53      109.44     42.26 o 
   2  16  -8       24.29       20.76     23.70 o 
   4  16  -8      169.39      132.04     49.10 o 
   1  17  -8       42.94       67.30     36.40 o 
  -5   1  -7     1684.85     1729.71     75.24 o 
  -3   1  -7      218.23      168.37     16.25 o 
  -1   1  -7     3735.37     3934.82     72.80 o 
   1   1  -7     9007.15     9382.49    112.75 o 
   3   1  -7     8106.48     9277.99    124.61 o 
   5   1  -7    10480.95    13189.98    118.85 o 
   7   1  -7     1148.86     1608.09     44.55 o 
   9   1  -7      559.45      586.84     31.90 o 
  11   1  -7      360.07      376.62     30.03 o 
  13   1  -7      137.35      119.13     21.63 o 
  15   1  -7      619.09      545.10     35.93 o 
  17   1  -7      168.62      217.94     27.88 o 
  -6   2  -7     4602.42     5171.67    142.91 o 
  -4   2  -7     3015.74     3137.45     58.99 o 
  -2   2  -7     5795.06     6703.23     86.58 o 
   0   2  -7     4312.01     4820.61     77.16 o 
   2   2  -7     3357.13     3256.31     68.92 o 
   4   2  -7     3135.46     2669.89     40.41 o 
   6   2  -7     3549.50     3446.81     60.20 o 
   8   2  -7     2579.52     2691.33     86.19 o 
  10   2  -7     1042.18     1104.18     44.97 o 
  12   2  -7      492.37      471.22     35.12 o 
  14   2  -7      976.89      837.97     48.69 o 
  16   2  -7      261.96      219.34     27.33 o 
  18   2  -7       77.90       61.45     30.23 o 
  -5   3  -7      295.99      257.48     37.25 o 
  -3   3  -7      117.06      126.73     11.95 o 
  -1   3  -7     1420.92     1874.93     44.87 o 
   1   3  -7      624.94      840.65     35.21 o 
   3   3  -7      371.40      461.70     17.73 o 
   5   3  -7    15796.96    16689.26    132.70 o 
   7   3  -7     1705.53     1536.00     44.81 o 
   9   3  -7      284.36      361.07     26.54 o 
  11   3  -7      585.61      711.70     39.52 o 
  13   3  -7       43.36       39.89     16.21 o 
  15   3  -7      256.37      226.77     29.75 o 
  17   3  -7       56.06       70.61     23.15 o 
  -6   4  -7      206.81      262.49     41.29 o 
  -4   4  -7     1005.46     1194.59     75.36 o 
  -2   4  -7       50.20       35.12      7.56 o 
   0   4  -7     3821.97     4168.44     72.73 o 
   2   4  -7     2286.87     2393.07     43.03 o 
   4   4  -7      536.45      621.90     24.54 o 
   6   4  -7     2002.53     1753.62     45.91 o 
   8   4  -7       39.23       32.85     10.74 o 
  10   4  -7      266.73      273.06     26.21 o 
  12   4  -7      698.62      580.10     38.64 o 
  14   4  -7      106.84      177.87     27.48 o 
  16   4  -7      202.79      278.83     43.79 o 
  18   4  -7       73.89      109.69     42.87 o 
  -5   5  -7     3765.59     4129.40    147.55 o 
  -3   5  -7     6691.17     6651.48    179.19 o 
  -1   5  -7     7006.93     6610.09     96.43 o 
   1   5  -7    19528.02    20128.88    155.89 o 
   3   5  -7     8170.42     8414.60     93.13 o 
   5   5  -7     1455.80     1225.57     38.59 o 
   7   5  -7     2886.87     2581.74     61.60 o 
   9   5  -7     3246.52     3265.89     76.42 o 
  11   5  -7     2054.35     2142.51     68.56 o 
  13   5  -7      221.48      241.34     36.51 o 
  15   5  -7      803.00      924.98     68.66 o 
  17   5  -7      421.32      405.28     75.85 o 
  -6   6  -7      954.51      919.88     78.17 o 
  -4   6  -7      233.64      309.76     47.51 o 
  -2   6  -7      540.98      510.08     55.45 o 
   0   6  -7       63.93       81.55     11.45 o 
   2   6  -7      247.66      326.90     20.72 o 
   4   6  -7     1509.90     1601.94     52.17 o 
   6   6  -7      767.64      822.64     35.49 o 
   8   6  -7     2499.89     2779.80     70.12 o 
  10   6  -7     1850.46     2016.54     64.80 o 
  12   6  -7      204.97      206.12     27.07 o 
  14   6  -7      265.49      224.72     30.73 o 
  16   6  -7        0.64       13.80     22.47 o 
  -7   7  -7      540.79      551.12     67.30 o 
  -5   7  -7      168.67      139.12     38.96 o 
  -3   7  -7      122.24      116.28     33.59 o 
  -1   7  -7      549.85      580.44     61.44 o 
   1   7  -7      451.02      512.56     25.45 o 
   3   7  -7     1249.71     1242.59     40.83 o 
   5   7  -7      987.08      929.09     37.70 o 
   7   7  -7     1850.82     2288.39     87.86 o 
   9   7  -7     2295.41     2259.38     92.25 o 
  11   7  -7      534.49      629.17     41.59 o 
  13   7  -7      384.92      440.43     39.07 o 
  15   7  -7      280.32      265.42     66.45 o 
  -6   8  -7      154.78      131.92     41.16 o 
  -4   8  -7      434.71      368.76     56.68 o 
  -2   8  -7      592.33      586.18     65.71 o 
   0   8  -7      115.60       89.70     19.54 o 
   2   8  -7     1176.75     1016.33     38.62 o 
   4   8  -7     1771.73     1622.37     50.20 o 
   6   8  -7     1625.42     1527.35     52.38 o 
   8   8  -7      465.31      551.45     36.04 o 
  10   8  -7     1537.32     1580.24     61.87 o 
  12   8  -7      490.80      482.91     39.51 o 
  14   8  -7       22.95       34.45     34.81 o 
  16   8  -7       37.45       36.16     30.66 o 
  -7   9  -7       26.08       30.41     30.78 o 
  -5   9  -7      279.17      248.93     51.06 o 
  -3   9  -7      385.90      345.55     56.92 o 
  -1   9  -7      485.31      446.56     39.14 o 
   1   9  -7      161.34      124.65     22.70 o 
   3   9  -7       36.93       33.00     11.84 o 
   5   9  -7      611.84      632.20     35.63 o 
   7   9  -7      490.28      487.55     34.07 o 
   9   9  -7      102.82      112.44     22.22 o 
  11   9  -7      315.21      242.41     38.83 o 
  13   9  -7      124.39      154.52     57.90 o 
  15   9  -7        7.22       51.42     32.61 o 
  -6  10  -7      870.41      923.55     93.69 o 
  -4  10  -7     1581.03     1629.43    116.28 o 
  -2  10  -7     3274.10     3576.56    108.47 o 
   0  10  -7     1362.93     1567.57     70.03 o 
   2  10  -7      755.93      842.38     39.26 o 
   4  10  -7     1884.33     1928.32     60.44 o 
   6  10  -7      337.50      268.73     26.82 o 
   8  10  -7      831.92      698.67     42.34 o 
  10  10  -7      802.17      812.16     61.58 o 
  12  10  -7       86.62      102.73     49.22 o 
  14  10  -7      308.13      351.05     81.35 o 
  -5  11  -7      900.69     1007.22    102.85 o 
  -3  11  -7      661.73      686.34     81.47 o 
  -1  11  -7      356.41      498.20     46.08 o 
   1  11  -7     1548.05     1683.83     74.69 o 
   3  11  -7      455.89      460.35     32.85 o 
   5  11  -7      424.34      449.47     34.01 o 
   7  11  -7       73.87       54.49     18.15 o 
   9  11  -7      526.84      498.81     49.08 o 
  11  11  -7      191.57      196.66     60.71 o 
  13  11  -7      384.30      431.66     84.53 o 
  -6  12  -7      212.14      274.10     64.98 o 
  -4  12  -7      300.19      266.40     59.61 o 
  -2  12  -7      180.75      253.80     37.06 o 
   0  12  -7       78.23       23.28     20.04 o 
   2  12  -7      199.52      220.35     33.56 o 
   4  12  -7     1203.24     1414.07     57.70 o 
   6  12  -7      133.72      121.14     23.66 o 
   8  12  -7      117.35      163.63     33.03 o 
  10  12  -7       26.16       12.58     33.83 o 
  12  12  -7       49.33       81.35     54.60 o 
  -5  13  -7      181.25      146.94     49.96 o 
  -3  13  -7      291.14      262.61     61.32 o 
  -1  13  -7      562.14      560.91     53.25 o 
   1  13  -7      534.18      494.69     48.30 o 
   3  13  -7       68.88       70.08     28.28 o 
   5  13  -7      711.04      844.46     61.88 o 
   7  13  -7      473.37      528.96     51.17 o 
   9  13  -7      107.64      121.54     49.71 o 
  11  13  -7      152.78      128.74     58.14 o 
  -4  14  -7      166.18      124.83     49.22 o 
  -2  14  -7      131.79      148.39     34.90 o 
   0  14  -7      271.92      247.48     40.16 o 
   2  14  -7      547.50      477.28     50.62 o 
   4  14  -7      785.98      677.79     84.77 o 
   6  14  -7      445.23      434.86     48.11 o 
   8  14  -7      307.00      334.07     66.69 o 
  10  14  -7       42.14       23.45     37.74 o 
  -5  15  -7        1.39       -4.40     21.13 o 
  -3  15  -7       31.17       24.46     22.90 o 
  -1  15  -7      147.77      167.87     38.33 o 
   1  15  -7       29.52       -6.60     24.67 o 
   3  15  -7      148.90      143.52     50.93 o 
   5  15  -7       60.01      102.24     40.67 o 
   7  15  -7        5.38       26.63     36.89 o 
   9  15  -7        2.00       29.19     38.35 o 
  -2  16  -7       99.15       98.69     39.21 o 
   0  16  -7       14.00       -9.65     21.13 o 
   2  16  -7      148.02      187.74     59.49 o 
   4  16  -7       93.78      127.40     47.27 o 
  -1  17  -7      158.00      152.56     51.67 o 
   1  17  -7      153.35      151.09     51.30 o 
   3  17  -7      297.71      281.91     66.33 o 
  -4   0  -6     4157.01     3678.80     93.93 o 
  -2   0  -6    12582.95    12919.90    171.25 o 
   0   0  -6    28463.91    22373.90    240.14 o 
   2   0  -6    21783.21    19810.78    239.65 o 
   4   0  -6    37389.64    42125.32    420.31 o 
   6   0  -6    19024.44    19852.92    292.30 o 
   8   0  -6     4003.27     3188.38    122.63 o 
  10   0  -6     4264.68     4578.53    163.31 o 
  12   0  -6     1478.90     2078.71     80.92 o 
  14   0  -6     1527.23     1575.30     76.48 o 
  16   0  -6      460.48      561.51     53.50 o 
  18   0  -6      222.88      182.61     57.29 o 
  -5   1  -6      928.28     1032.75     56.92 o 
  -3   1  -6     1651.00     1361.47     38.33 o 
  -1   1  -6     3556.43     2889.53     54.26 o 
   1   1  -6      922.67      706.16     50.87 o 
   3   1  -6    11829.13    11011.01    128.26 o 
   5   1  -6     9976.89    10047.04     97.23 o 
   7   1  -6     2565.44     2094.55     50.44 o 
   9   1  -6      866.48     1053.96     41.31 o 
  11   1  -6        4.41       22.77     12.13 o 
  13   1  -6      171.17      169.21     24.38 o 
  15   1  -6       21.56       28.02     14.55 o 
  17   1  -6        3.22        1.65     13.32 o 
  -4   2  -6     5919.85     8215.80    171.37 o 
  -2   2  -6     3371.84     3391.70    161.78 o 
   0   2  -6     1731.95      901.34     31.05 o 
   2   2  -6      655.77      403.14     24.51 o 
   4   2  -6     3991.41     4225.03     54.37 o 
   6   2  -6      610.72      629.89     26.88 o 
   8   2  -6     1774.32     1527.93     46.56 o 
  10   2  -6       60.02       26.74     12.47 o 
  12   2  -6      556.71      660.24     39.59 o 
  14   2  -6      329.46      268.36     30.54 o 
  16   2  -6      175.89      137.60     23.38 o 
  18   2  -6       40.90       57.74     22.66 o 
  -5   3  -6     2251.33     1794.94     85.14 o 
  -3   3  -6     3313.20     3463.34    113.72 o 
  -1   3  -6     4273.94     4402.99     63.45 o 
   1   3  -6     2883.22     3642.34     67.86 o 
   3   3  -6      411.68      449.88     18.08 o 
   5   3  -6     4077.97     4393.93     65.60 o 
   7   3  -6      622.47      928.40     35.91 o 
   9   3  -6      356.23      394.62     27.45 o 
  11   3  -6      842.83      776.07     40.86 o 
  13   3  -6     1333.50     1281.60     56.20 o 
  15   3  -6      378.85      429.83     39.02 o 
  17   3  -6      146.15      154.77     30.51 o 
  -6   4  -6     4527.87     4891.23    153.17 o 
  -4   4  -6     1672.98     1828.53     89.17 o 
  -2   4  -6      672.39      767.32     55.82 o 
   0   4  -6     1731.30     2440.61     53.26 o 
   2   4  -6     9412.95     9941.54     92.39 o 
   4   4  -6     1905.80     1965.67     42.85 o 
   6   4  -6       32.55       31.95      9.42 o 
   8   4  -6     1660.21     2168.85     57.94 o 
  10   4  -6       95.89      123.28     19.48 o 
  12   4  -6        4.02        4.84     12.09 o 
  14   4  -6      123.01      122.95     23.82 o 
  16   4  -6       19.37       -1.25     19.65 o 
  18   4  -6       13.41       33.97     23.97 o 
  -5   5  -6      787.67      859.91     68.40 o 
  -3   5  -6      278.56      257.48     38.72 o 
  -1   5  -6      633.71      723.45     27.71 o 
   1   5  -6     1512.22     1409.16     35.90 o 
   3   5  -6     1010.63      997.28     31.94 o 
   5   5  -6     3941.16     3531.87     64.89 o 
   7   5  -6     5990.45     5560.59     90.49 o 
   9   5  -6      592.59      548.01     33.33 o 
  11   5  -6      102.22      155.64     22.65 o 
  13   5  -6      687.95      805.60     46.59 o 
  15   5  -6      109.77      171.68     35.93 o 
  17   5  -6       33.88       42.39     23.70 o 
  -6   6  -6      360.16      424.21     54.97 o 
  -4   6  -6      848.75      931.49     73.29 o 
  -2   6  -6     4164.52     3822.69    138.51 o 
   0   6  -6     1740.07     1576.13     39.42 o 
   2   6  -6     2218.84     2333.78     50.83 o 
   4   6  -6     2591.60     2497.00     55.14 o 
   6   6  -6     2111.84     2143.65     56.13 o 
   8   6  -6     2310.75     2250.12     78.99 o 
  10   6  -6      399.21      534.45     35.86 o 
  12   6  -6     1303.76     1604.06     62.94 o 
  14   6  -6      176.55      265.30     40.91 o 
  16   6  -6      149.57      133.25     36.53 o 
  -5   7  -6     1798.20     1645.80    101.38 o 
  -3   7  -6     2741.65     2725.57    123.49 o 
  -1   7  -6     1680.01     1458.35     38.87 o 
   1   7  -6     2179.10     2366.88     52.87 o 
   3   7  -6     2881.18     3145.70     65.91 o 
   5   7  -6     4206.94     3882.07     75.65 o 
   7   7  -6     1815.54     1523.23     51.35 o 
   9   7  -6     2893.05     2789.05     75.16 o 
  11   7  -6     1690.19     1892.16     66.68 o 
  13   7  -6       46.61       38.39     25.90 o 
  15   7  -6      105.71      119.26     33.64 o 
  -6   8  -6      252.37      241.61     48.49 o 
  -4   8  -6      665.51      691.71     72.31 o 
  -2   8  -6     1006.86      926.52     50.00 o 
   0   8  -6     1275.16     1030.73     36.37 o 
   2   8  -6     1774.75     1513.85     46.69 o 
   4   8  -6     1071.35     1124.13     42.35 o 
   6   8  -6     1401.04     1440.30     50.30 o 
   8   8  -6      765.75      799.78     69.62 o 
  10   8  -6        2.43       49.77     17.49 o 
  12   8  -6      143.01      114.73     30.86 o 
  14   8  -6      154.87      189.14     40.22 o 
  16   8  -6      150.36      178.70     55.33 o 
  -5   9  -6        9.08      -13.92     18.57 o 
  -3   9  -6      655.57      725.55     72.07 o 
  -1   9  -6     1059.77     1114.41     58.07 o 
   1   9  -6      233.31      195.72     20.01 o 
   3   9  -6     1364.76     1217.82     44.84 o 
   5   9  -6     1795.88     1969.50     59.72 o 
   7   9  -6      966.61     1046.78     46.79 o 
   9   9  -6      766.67      693.59     42.25 o 
  11   9  -6     1853.44     1749.84     86.62 o 
  13   9  -6      220.72      263.01     44.71 o 
  15   9  -6      156.28      209.11     60.83 o 
  -6  10  -6      261.94      221.08     50.69 o 
  -4  10  -6      521.79      551.49     70.97 o 
  -2  10  -6      683.14      702.37     49.68 o 
   0  10  -6     1072.91      948.23     54.59 o 
   2  10  -6     1266.57     1189.96     46.94 o 
   4  10  -6      434.74      500.05     32.75 o 
   6  10  -6     1481.51     1598.47     57.56 o 
   8  10  -6     1052.10     1034.59     50.19 o 
  10  10  -6     1376.59     1332.81     77.00 o 
  12  10  -6      259.16      304.13     45.47 o 
  14  10  -6       46.60       47.27     43.00 o 
  -5  11  -6      209.32      216.93     52.28 o 
  -3  11  -6      122.54      142.04     38.42 o 
  -1  11  -6      415.97      382.91     40.70 o 
   1  11  -6      734.11      685.19     50.40 o 
   3  11  -6      164.00      132.57     20.40 o 
   5  11  -6        2.47        2.21     11.09 o 
   7  11  -6       29.82       18.57     14.26 o 
   9  11  -6      298.02      432.38     59.67 o 
  11  11  -6       24.27       39.12     25.37 o 
  13  11  -6       26.50       32.12     46.29 o 
  -6  12  -6      795.84      835.97     97.59 o 
  -4  12  -6     1313.01     1240.88    108.10 o 
  -2  12  -6     1416.93     1439.23     75.51 o 
   0  12  -6     1854.52     2023.10     86.09 o 
   2  12  -6      804.54      846.90     60.22 o 
   4  12  -6       23.77       33.99     15.08 o 
   6  12  -6      555.27      533.50     39.14 o 
   8  12  -6      654.00      624.88     54.93 o 
  10  12  -6      327.19      334.82     46.57 o 
  12  12  -6      342.96      359.72     77.69 o 
  -5  13  -6      187.50      144.38     48.13 o 
  -3  13  -6       53.99       46.48     24.60 o 
  -1  13  -6       62.49       85.08     27.50 o 
   1  13  -6       21.80       24.09     19.19 o 
   3  13  -6      181.25      191.52     33.85 o 
   5  13  -6      644.68      614.21     42.36 o 
   7  13  -6      232.46      254.70     31.40 o 
   9  13  -6        5.69      -14.45     18.54 o 
  11  13  -6        7.89       24.06     38.96 o 
  -4  14  -6      128.38      122.15     45.07 o 
  -2  14  -6      190.83      225.94     39.04 o 
   0  14  -6       79.33       65.14     24.74 o 
   2  14  -6       39.95       43.20     23.44 o 
   4  14  -6       56.65       75.36     26.45 o 
   6  14  -6        3.12       22.50     15.72 o 
   8  14  -6       71.69       62.10     28.24 o 
  10  14  -6       46.46       32.37     42.26 o 
  -3  15  -6      346.40      350.86     48.75 o 
  -1  15  -6      322.68      373.47     49.60 o 
   1  15  -6      195.67      285.22     42.66 o 
   3  15  -6      482.40      514.21     55.88 o 
   5  15  -6      334.01      374.93     48.08 o 
   7  15  -6      419.56      469.41     74.88 o 
   9  15  -6       75.97       43.36     45.44 o 
  -4  16  -6       26.55       32.37     27.24 o 
  -2  16  -6       50.03       48.41     28.29 o 
   0  16  -6        7.24        3.37     19.73 o 
   2  16  -6       61.26       57.34     26.28 o 
   4  16  -6      182.35      177.07     38.94 o 
   8  16  -6      157.12      203.86     61.93 o 
  -3  17  -6        7.73       -1.47     40.43 o 
  -1  17  -6       22.36       16.39     22.63 o 
   1  17  -6       33.77       37.39     26.71 o 
  -5   1  -5     4904.77     6360.40    136.44 o 
  -3   1  -5    12750.92    15378.27    131.21 o 
  -1   1  -5     3957.74     3678.22     61.87 o 
   1   1  -5      460.30      421.97     21.58 o 
   3   1  -5     4461.89     4576.55     49.45 o 
   5   1  -5     2037.54     2043.25     42.45 o 
   7   1  -5     2727.28     2617.57     56.58 o 
   9   1  -5     2496.55     2794.94     65.77 o 
  11   1  -5      492.92      450.94     31.80 o 
  13   1  -5      930.38      945.63     47.26 o 
  15   1  -5     1114.20     1001.47     45.64 o 
  17   1  -5      156.99      131.39     28.54 o 
  -4   2  -5     2098.17     2880.21     94.42 o 
  -2   2  -5     3299.09     3244.01     48.89 o 
   0   2  -5     3636.11     4049.48     60.01 o 
   2   2  -5    17856.38    20531.51    127.52 o 
   4   2  -5     6016.80     6883.85     84.41 o 
   6   2  -5      678.38      518.70     24.40 o 
   8   2  -5      389.17      274.48     21.38 o 
  10   2  -5      467.30      427.84     29.45 o 
  12   2  -5      515.71      488.41     34.34 o 
  14   2  -5      551.00      579.83     40.60 o 
  16   2  -5       27.29       38.57     19.65 o 
  18   2  -5      123.13      134.27     29.70 o 
  -5   3  -5     2392.08     3159.19    110.91 o 
  -3   3  -5     3214.21     3717.89    111.89 o 
  -1   3  -5      707.50      617.18     21.37 o 
   1   3  -5     1694.30     1326.67     28.34 o 
   3   3  -5     5276.80     5891.39    122.01 o 
   5   3  -5     1500.60     1908.47     42.85 o 
   7   3  -5     2005.95     1872.04     48.85 o 
   9   3  -5      723.39      584.77     31.64 o 
  11   3  -5      836.25      812.65     41.34 o 
  13   3  -5        9.67       17.91     13.65 o 
  15   3  -5      611.02      448.14     48.85 o 
  17   3  -5       55.09       25.88     19.23 o 
  -6   4  -5      758.00      686.10     59.00 o 
  -4   4  -5     6958.61     7042.71    173.69 o 
  -2   4  -5    16483.91    17008.26    259.93 o 
   0   4  -5     6580.43     6670.21     69.49 o 
   2   4  -5     3278.89     4024.50     56.85 o 
   4   4  -5     1524.46     1851.69     42.26 o 
   6   4  -5     1707.64     2247.54     51.88 o 
   8   4  -5     2726.65     3429.09     71.49 o 
  10   4  -5     2249.60     2383.56     66.08 o 
  12   4  -5     1531.16     1546.71     58.96 o 
  14   4  -5      295.30      263.51     30.94 o 
  16   4  -5      233.36      226.33     41.54 o 
  18   4  -5       28.94       25.67     20.65 o 
  -5   5  -5     4107.36     3833.07    138.88 o 
  -3   5  -5      106.76      143.64     29.56 o 
  -1   5  -5     2959.92     3073.96     47.44 o 
   1   5  -5     5385.68     4715.14     64.22 o 
   3   5  -5      618.03      555.52     24.20 o 
   5   5  -5      287.61      265.58     19.68 o 
   7   5  -5      444.56      420.56     26.39 o 
   9   5  -5     1578.69     1454.51     50.97 o 
  11   5  -5     1237.30     1150.11     49.96 o 
  13   5  -5      602.02      561.20     39.93 o 
  15   5  -5      230.26      237.13     40.29 o 
  17   5  -5      120.73       84.85     31.21 o 
  -6   6  -5      638.44      601.33     64.00 o 
  -4   6  -5      245.21      287.04     43.61 o 
  -2   6  -5     1479.90     1328.33     63.09 o 
   0   6  -5     1128.06     1217.28     34.29 o 
   2   6  -5     1644.96     1802.75     44.18 o 
   4   6  -5      248.25      168.01     16.66 o 
   6   6  -5     4882.14     4872.42     84.04 o 
   8   6  -5       42.32       15.36     10.22 o 
  10   6  -5      718.21      804.11     42.44 o 
  12   6  -5       29.75       43.71     16.94 o 
  14   6  -5      263.80      275.64     42.11 o 
  16   6  -5       97.26       63.34     28.73 o 
  -5   7  -5      749.36      882.38     75.00 o 
  -3   7  -5     1938.59     2132.31    109.20 o 
  -1   7  -5     1671.51     1739.79     42.80 o 
   1   7  -5     1918.89     1817.12     46.39 o 
   3   7  -5     5603.86     5025.75     80.55 o 
   5   7  -5     1873.40     1649.16     49.39 o 
   7   7  -5     2353.64     2338.00     63.15 o 
   9   7  -5      457.67      474.05     33.62 o 
  11   7  -5     1637.69     1689.52     62.67 o 
  13   7  -5       87.50      154.36     34.08 o 
  15   7  -5       33.23       29.48     24.23 o 
  17   7  -5      280.60      345.43     78.42 o 
  -6   8  -5      433.84      386.72     57.78 o 
  -4   8  -5     3998.47     4233.71    161.72 o 
  -2   8  -5     2958.13     3346.61     91.86 o 
   0   8  -5     4845.32     5117.30     81.05 o 
   2   8  -5    10220.51    11113.19    126.25 o 
   4   8  -5     6493.96     6523.16    114.77 o 
   6   8  -5     4722.69     4665.23     89.83 o 
   8   8  -5      752.15      761.97     40.69 o 
  10   8  -5     1208.02     1365.66     56.16 o 
  12   8  -5      836.22     1048.60     70.10 o 
  14   8  -5      326.57      466.87     53.47 o 
  16   8  -5      359.47      421.99     55.35 o 
  -5   9  -5     1046.18     1142.68     91.73 o 
  -3   9  -5     1010.19     1350.42     64.63 o 
  -1   9  -5       66.50      129.57     23.83 o 
   1   9  -5      590.62      822.58     36.15 o 
   3   9  -5     1023.21     1008.81     40.98 o 
   5   9  -5      251.40      176.04     21.18 o 
   7   9  -5      303.74      266.44     26.56 o 
   9   9  -5      885.46      982.21     48.63 o 
  11   9  -5      164.95      187.74     38.42 o 
  13   9  -5      156.75      108.50     32.85 o 
  15   9  -5       54.32       59.40     30.37 o 
  -6  10  -5      116.94       89.66     38.84 o 
  -4  10  -5     1508.59     1392.10    102.73 o 
  -2  10  -5     2141.66     2266.53     84.76 o 
   0  10  -5      799.00      695.07     46.90 o 
   2  10  -5     1270.07     1170.95     45.66 o 
   4  10  -5      232.81      196.42     22.62 o 
   6  10  -5      121.77      124.15     20.27 o 
   8  10  -5      896.06      844.20     45.54 o 
  10  10  -5      546.99      548.06     52.68 o 
  12  10  -5      309.17      279.61     44.73 o 
  14  10  -5      311.65      338.26     50.14 o 
  -5  11  -5     1339.57     1208.27    101.50 o 
  -3  11  -5      358.75      253.50     35.41 o 
  -1  11  -5      316.75      209.63     31.12 o 
   1  11  -5     2674.72     2401.97     67.21 o 
   3  11  -5      139.91      117.24     19.23 o 
   5  11  -5        0.88       22.24     12.89 o 
   7  11  -5     1663.10     1747.13     63.65 o 
   9  11  -5      737.68      818.93     66.14 o 
  11  11  -5      149.28      119.28     33.51 o 
  13  11  -5      297.93      271.09     67.24 o 
  -4  12  -5      591.02      579.77     53.21 o 
  -2  12  -5      341.39      394.53     61.07 o 
   0  12  -5      421.32      567.55     48.32 o 
   2  12  -5     3201.01     3292.12     93.86 o 
   4  12  -5      398.63      485.38     35.81 o 
   6  12  -5      385.60      364.96     33.16 o 
   8  12  -5       14.77       25.24     19.16 o 
  10  12  -5        3.03       14.78     21.67 o 
  12  12  -5       38.91       28.77     28.90 o 
  14  12  -5        7.27       43.24     50.08 o 
  -5  13  -5      278.07      363.63     70.48 o 
  -3  13  -5      267.28      295.85     41.76 o 
  -1  13  -5      340.76      425.22     45.40 o 
   1  13  -5      550.74      545.45     49.19 o 
   3  13  -5      439.61      383.88     33.48 o 
   5  13  -5      725.98      791.29     47.39 o 
   7  13  -5      402.17      365.14     44.70 o 
   9  13  -5      394.66      378.59     83.73 o 
  11  13  -5      122.68      145.79     40.97 o 
  13  13  -5       42.45       21.25     46.42 o 
  -4  14  -5       63.52      101.74     29.95 o 
  -2  14  -5      210.95      258.72     41.03 o 
   0  14  -5      700.16      846.39     62.56 o 
   2  14  -5      410.64      513.35     50.27 o 
   4  14  -5      978.25     1205.03     56.88 o 
   6  14  -5      501.16      574.08     55.85 o 
   8  14  -5      221.07      261.19     43.52 o 
  10  14  -5       55.33      102.78     35.96 o 
  -3  15  -5       91.89       69.42     28.71 o 
  -1  15  -5      227.64      186.81     38.47 o 
   1  15  -5      130.93      128.43     33.71 o 
   3  15  -5       41.11       34.22     23.20 o 
   5  15  -5       26.39       19.71     21.89 o 
   7  15  -5        0.68       -9.61     25.77 o 
   9  15  -5      147.63      169.66     57.04 o 
  -4  16  -5       25.38       28.83     39.58 o 
  -2  16  -5       93.15      110.98     34.48 o 
   0  16  -5       13.65        4.20     21.42 o 
   2  16  -5       50.73       49.34     24.95 o 
   4  16  -5      116.86      163.19     58.02 o 
   6  16  -5      158.42      168.81     39.44 o 
   8  16  -5      115.15      136.15     42.32 o 
  -3  17  -5       71.02       86.37     34.40 o 
  -1  17  -5      340.13      310.86     49.73 o 
   1  17  -5      108.07       82.56     31.70 o 
   3  17  -5      107.07      107.49     54.60 o 
   5  17  -5       47.58       88.80     52.28 o 
  -2   0  -4     1108.82     1351.30     46.05 o 
   0   0  -4    13573.95    10125.44    128.62 o 
   2   0  -4    24334.15    24257.15    246.61 o 
   4   0  -4    10263.97    10356.42    168.81 o 
   6   0  -4     6660.43     8678.61    176.26 o 
   8   0  -4      833.67      626.24     52.52 o 
  10   0  -4      507.67      500.56     53.50 o 
  12   0  -4      461.38      362.44     37.30 o 
  14   0  -4      717.58      751.42     54.96 o 
  16   0  -4       43.86       42.22     22.76 o 
  18   0  -4      412.29      476.98     82.20 o 
  -3   1  -4    10737.60    11353.95    102.87 o 
  -1   1  -4    16767.00    18839.81    168.01 o 
   1   1  -4    49111.00    50172.24    825.59 o 
   3   1  -4    41939.29    44588.34    222.33 o 
   5   1  -4     7087.20     7429.77     82.09 o 
   7   1  -4      433.05      439.49     23.92 o 
   9   1  -4     1255.85     1342.57     45.54 o 
  11   1  -4     1163.59     1163.73     47.53 o 
  13   1  -4      396.70      459.65     35.02 o 
  15   1  -4      264.01      333.93     29.31 o 
  17   1  -4       47.27       49.94     22.26 o 
  -4   2  -4     2797.76     3280.85     97.47 o 
  -2   2  -4    15808.14    16261.41    128.99 o 
   0   2  -4     6985.35     5213.97     63.93 o 
   2   2  -4     6794.32     6842.28    122.04 o 
   4   2  -4     2225.87     2123.97     41.48 o 
   6   2  -4     5414.77     5919.52     79.63 o 
   8   2  -4      888.41      649.98     30.38 o 
  10   2  -4     1366.05     1576.02     52.04 o 
  12   2  -4      960.23      835.86     42.63 o 
  14   2  -4      263.37      208.00     27.14 o 
  16   2  -4      260.72      322.33     37.24 o 
  18   2  -4      103.20       73.18     35.97 o 
  -5   3  -4     7421.77     9424.07    187.01 o 
  -3   3  -4    10762.94    12652.28    204.84 o 
  -1   3  -4     9195.03     8576.90    196.11 o 
   1   3  -4    13687.16    12335.52     90.75 o 
   3   3  -4     3860.91     3616.99     50.56 o 
   5   3  -4     7932.27     7436.31     92.58 o 
   7   3  -4     3339.84     2533.17     56.64 o 
   9   3  -4     2610.81     3113.46     70.26 o 
  11   3  -4     1622.15     1983.05     62.02 o 
  13   3  -4     1473.18     1483.40     59.15 o 
  15   3  -4       37.75       26.21     21.42 o 
  17   3  -4       69.25       76.77     24.86 o 
  -4   4  -4     1098.85      984.38     63.64 o 
  -2   4  -4      731.65      561.14     45.68 o 
   0   4  -4     2733.36     2069.09     36.91 o 
   2   4  -4      100.74      103.02     10.44 o 
   4   4  -4     2672.66     2503.82     48.64 o 
   6   4  -4      302.99      214.33     18.09 o 
   8   4  -4     2034.39     2142.38     57.18 o 
  10   4  -4      395.45      416.17     29.94 o 
  12   4  -4      475.81      458.64     34.58 o 
  14   4  -4      192.93      121.33     30.54 o 
  16   4  -4      134.34       95.23     32.04 o 
  18   4  -4       10.16       20.52     44.58 o 
  -5   5  -4     2670.54     3170.18    121.41 o 
  -3   5  -4     4806.23     6641.83    165.87 o 
  -1   5  -4     1463.05     1652.38     36.31 o 
   1   5  -4     2502.09     2190.99     43.51 o 
   3   5  -4     1011.33     1055.46     32.61 o 
   5   5  -4     2353.59     2831.99     57.63 o 
   7   5  -4      810.20     1022.65     39.01 o 
   9   5  -4      720.99      659.95     35.65 o 
  11   5  -4      429.44      491.69     33.97 o 
  13   5  -4      176.04      254.25     38.26 o 
  15   5  -4       98.86      136.66     34.41 o 
  17   5  -4       13.34       -3.81     20.76 o 
  -4   6  -4     1709.45     1807.03     94.54 o 
  -2   6  -4     3205.98     3366.51     51.37 o 
   0   6  -4     1260.77     1023.82     32.02 o 
   2   6  -4     9865.92    10285.43    106.77 o 
   4   6  -4    20013.75    23401.20    180.15 o 
   6   6  -4     2721.16     3136.76     67.10 o 
   8   6  -4     3311.44     3198.95     73.27 o 
  10   6  -4     3005.72     3153.92     78.58 o 
  12   6  -4     1390.31     1515.64     77.11 o 
  14   6  -4       50.58       83.40     28.74 o 
  16   6  -4      601.15      732.34     66.39 o 
  -5   7  -4      661.24      626.24     63.88 o 
  -3   7  -4     4112.06     4658.04    106.41 o 
  -1   7  -4     1868.88     2086.36     47.00 o 
   1   7  -4     2101.76     2341.24     52.65 o 
   3   7  -4     4673.04     5002.34     80.14 o 
   5   7  -4     1253.87     1572.63     48.10 o 
   7   7  -4      160.65      146.79     19.01 o 
   9   7  -4      783.42      937.55     43.94 o 
  11   7  -4      375.38      236.92     35.96 o 
  13   7  -4       67.32       81.46     27.00 o 
  15   7  -4       34.78       36.83     27.12 o 
  17   7  -4      109.06      131.19     58.87 o 
  -4   8  -4      533.91      510.94     59.36 o 
  -2   8  -4      609.15      698.77     29.49 o 
   0   8  -4     1240.90     1556.58     44.55 o 
   2   8  -4      139.99      142.21     16.75 o 
   4   8  -4      114.79       83.99     14.04 o 
   6   8  -4      120.02       80.53     15.87 o 
   8   8  -4      329.19      457.53     32.73 o 
  10   8  -4      110.08      111.25     27.31 o 
  12   8  -4       79.95       96.55     29.05 o 
  14   8  -4       43.93       34.57     24.44 o 
  16   8  -4       59.18       82.84     33.31 o 
  -5   9  -4     1973.63     1884.72    113.47 o 
  -3   9  -4     5709.52     5959.98    130.77 o 
  -1   9  -4     6070.95     6132.09     76.52 o 
   1   9  -4     4407.75     4772.70    119.98 o 
   3   9  -4     7890.16     7920.59    113.25 o 
   5   9  -4     2626.73     2507.61     66.58 o 
   7   9  -4      682.25      775.29     39.86 o 
   9   9  -4      530.35      705.49     55.05 o 
  11   9  -4      902.41     1143.36     71.18 o 
  13   9  -4      353.60      418.11     50.96 o 
  15   9  -4      243.96      318.64     50.23 o 
  -4  10  -4     2295.47     2270.18     88.36 o 
  -2  10  -4      831.45      827.46     59.06 o 
   0  10  -4     1064.09     1107.89     43.13 o 
   2  10  -4     2098.64     2287.20     62.74 o 
   4  10  -4       87.25       51.70     13.32 o 
   6  10  -4     1831.32     1912.69     61.69 o 
   8  10  -4      373.46      384.61     32.40 o 
  10  10  -4      391.87      448.68     49.00 o 
  12  10  -4       30.16       26.59     24.33 o 
  14  10  -4      118.61      113.06     33.66 o 
  -5  11  -4      453.18      406.26     65.71 o 
  -3  11  -4     1793.44     1747.94     78.31 o 
  -1  11  -4      292.30      273.47     34.04 o 
   1  11  -4      804.45      768.20     38.92 o 
   3  11  -4      600.42      497.22     33.89 o 
   5  11  -4      168.52      155.75     21.78 o 
   7  11  -4      237.13      275.00     28.85 o 
   9  11  -4      106.01       47.86     22.46 o 
  11  11  -4        4.93       43.01     25.68 o 
  13  11  -4       80.83      102.05     36.20 o 
  -4  12  -4      144.53      188.27     34.08 o 
  -2  12  -4      140.99      205.64     33.41 o 
   0  12  -4      842.76      919.35     59.08 o 
   2  12  -4      473.61      439.18     33.15 o 
   4  12  -4      422.04      489.24     36.12 o 
   6  12  -4     1249.30     1249.34     55.95 o 
   8  12  -4      862.69      808.98     62.23 o 
  10  12  -4      384.21      340.18     47.93 o 
  12  12  -4      177.51      145.23     41.23 o 
  14  12  -4      188.30      220.72     70.36 o 
  -3  13  -4      152.66      135.93     31.35 o 
  -1  13  -4      592.40      567.06     50.10 o 
   1  13  -4      574.37      538.68     48.21 o 
   3  13  -4      725.79      744.48     43.83 o 
   5  13  -4     1302.58     1276.18     57.46 o 
   7  13  -4      371.64      386.73     46.81 o 
   9  13  -4      319.50      345.03     48.22 o 
  11  13  -4      154.67      110.95     37.74 o 
  13  13  -4      102.24       93.32     58.51 o 
  -4  14  -4       70.09       55.16     25.96 o 
  -2  14  -4       35.71       73.00     27.10 o 
   0  14  -4      313.97      352.23     43.96 o 
   2  14  -4      265.75      277.27     38.72 o 
   4  14  -4      146.75      130.23     24.83 o 
   6  14  -4        3.87       -8.94     16.74 o 
   8  14  -4       27.47       45.74     26.71 o 
  10  14  -4       19.02       43.08     31.83 o 
  12  14  -4       13.45       16.37     49.35 o 
  -5  15  -4       86.14       65.59     48.49 o 
  -3  15  -4       84.82      121.82     33.31 o 
  -1  15  -4      430.19      391.97     47.97 o 
   1  15  -4      147.06       99.13     30.49 o 
   3  15  -4       64.81       72.52     27.65 o 
   5  15  -4      110.33       76.02     28.68 o 
   7  15  -4      309.67      285.62     46.69 o 
   9  15  -4        3.15       -2.52     26.49 o 
  -4  16  -4      208.30      266.52     68.40 o 
  -2  16  -4      100.37       91.76     31.63 o 
   0  16  -4      238.64      283.33     44.17 o 
   2  16  -4       94.12      184.33     37.91 o 
   4  16  -4       72.12      114.94     51.18 o 
   6  16  -4       83.42      112.26     37.38 o 
   8  16  -4      164.13      236.69     48.19 o 
  -3  17  -4       50.76      127.64     54.84 o 
  -1  17  -4       53.93       89.02     30.59 o 
   1  17  -4       37.69       64.09     30.41 o 
   3  17  -4       56.94       71.46     49.35 o 
   5  17  -4       10.64       14.29     43.00 o 
   0  18  -4      148.14      145.32     39.64 o 
   2  18  -4       52.76       26.75     48.86 o 
  -3   1  -3     1506.53     1819.49     60.46 o 
  -1   1  -3    15810.10    18944.04    228.60 o 
   1   1  -3     7347.84     7671.08     89.47 o 
   3   1  -3     9482.37     9222.89     75.03 o 
   5   1  -3     7890.13     8409.16    100.33 o 
   7   1  -3     8056.51     8838.56    145.55 o 
   9   1  -3      439.26      340.92     24.32 o 
  11   1  -3     1552.60     1463.63     52.06 o 
  13   1  -3      487.06      506.88     33.27 o 
  15   1  -3      149.06      134.33     25.60 o 
  17   1  -3      118.46       94.98     33.86 o 
  -4   2  -3     4721.95     5053.68    115.92 o 
  -2   2  -3     5461.80     6495.01    120.92 o 
   0   2  -3     6949.59     8983.80     69.43 o 
   2   2  -3     9509.66    12516.14     86.12 o 
   4   2  -3     5670.60     5386.65     64.35 o 
   6   2  -3      617.39      485.88     23.32 o 
   8   2  -3       73.33       96.94     13.92 o 
  10   2  -3      684.70      832.15     37.75 o 
  12   2  -3      910.13      851.94     42.78 o 
  14   2  -3      441.33      442.86     45.95 o 
  16   2  -3      221.24      253.86     34.16 o 
  18   2  -3      122.34      106.94     39.25 o 
  -3   3  -3      867.90      727.75     47.15 o 
  -1   3  -3     3646.21     3346.83     38.84 o 
   1   3  -3     8321.07     9128.62    107.64 o 
   3   3  -3      208.43      213.25     13.69 o 
   5   3  -3     4374.27     6097.26     78.10 o 
   7   3  -3      347.97      380.79     23.53 o 
   9   3  -3      855.22     1003.07     40.43 o 
  11   3  -3       96.81      106.22     18.48 o 
  13   3  -3      626.72      530.81     37.49 o 
  15   3  -3      305.44      330.98     43.59 o 
  17   3  -3       49.63       68.31     24.37 o 
  -4   4  -3    19178.37    22170.40    305.12 o 
  -2   4  -3    28427.71    29878.72    228.81 o 
   0   4  -3     4955.19     5740.85     61.89 o 
   2   4  -3     7805.70     8108.83     92.70 o 
   4   4  -3    14553.05    14355.51    148.90 o 
   6   4  -3     5977.76     5396.68     93.43 o 
   8   4  -3    10570.72    10903.19    127.71 o 
  10   4  -3     3474.53     3256.12     99.11 o 
  12   4  -3     2531.16     2452.17    103.98 o 
  14   4  -3      550.68      517.01     50.59 o 
  16   4  -3      208.41      220.78     40.51 o 
  -5   5  -3     2339.20     2993.07    118.36 o 
  -3   5  -3     8690.41    11015.39    211.07 o 
  -1   5  -3     3520.98     4053.04     45.09 o 
   1   5  -3     3357.00     3816.92     57.24 o 
   3   5  -3     9267.16     9265.51     96.62 o 
   5   5  -3     4760.23     4651.12     73.77 o 
   7   5  -3     4033.74     4102.85     87.65 o 
   9   5  -3     3151.52     3488.72     76.98 o 
  11   5  -3      538.15      511.69     33.94 o 
  13   5  -3     1264.53     1215.52     71.78 o 
  15   5  -3      254.72      272.74     42.85 o 
  17   5  -3      108.77      125.63     35.26 o 
  -4   6  -3      447.50      496.65     52.28 o 
  -2   6  -3     3332.45     3538.68    113.31 o 
   0   6  -3     3787.77     3875.63     51.44 o 
   2   6  -3     5192.40     5513.12     89.70 o 
   4   6  -3     2124.90     1949.95     51.39 o 
   6   6  -3     5543.97     5447.50     87.33 o 
   8   6  -3      776.74      703.19     35.26 o 
  10   6  -3       86.67       88.37     17.60 o 
  12   6  -3      969.27      901.30     74.94 o 
  14   6  -3      314.47      380.47     48.37 o 
  16   6  -3       12.21       11.07     22.60 o 
  -5   7  -3     2261.06     2134.63    110.54 o 
  -3   7  -3     3028.36     2685.99     77.79 o 
  -1   7  -3      406.22      385.82     18.00 o 
   1   7  -3     5743.70     6430.49    115.93 o 
   3   7  -3    11825.51    13371.76    133.04 o 
   5   7  -3      291.89      342.88     24.02 o 
   7   7  -3      453.24      567.56     31.66 o 
   9   7  -3      378.72      349.17     28.52 o 
  11   7  -3      276.33      239.29     36.25 o 
  13   7  -3       51.83       53.06     24.60 o 
  15   7  -3      239.06      222.38     42.66 o 
  17   7  -3      203.31      226.70     68.16 o 
  -4   8  -3     2549.23     2362.98     81.25 o 
  -2   8  -3      406.06      353.18     18.34 o 
   0   8  -3     3152.14     3122.30     62.50 o 
   2   8  -3     3998.53     4278.49     65.57 o 
   4   8  -3     1443.38     1705.99     50.25 o 
   6   8  -3     1533.49     1809.92     55.15 o 
   8   8  -3      282.55      283.89     26.26 o 
  10   8  -3      777.87      691.31     54.92 o 
  12   8  -3      452.60      351.71     44.31 o 
  14   8  -3      350.62      290.97     49.16 o 
  16   8  -3      215.37      183.14     41.51 o 
  -5   9  -3     1117.99     1219.14     92.71 o 
  -3   9  -3     1979.99     1962.59     75.17 o 
  -1   9  -3     1206.65     1251.95     35.47 o 
   1   9  -3      206.37      209.73     17.62 o 
   3   9  -3      539.57      459.82     26.05 o 
   5   9  -3     1354.08     1271.40     47.22 o 
   7   9  -3      122.76       81.73     16.90 o 
   9   9  -3        6.26        6.96     17.43 o 
  11   9  -3       93.93      144.96     32.43 o 
  13   9  -3      112.86      151.68     36.45 o 
  15   9  -3       28.83       12.84     20.19 o 
  -4  10  -3      447.90      547.37     45.99 o 
  -2  10  -3      640.70      744.06     48.45 o 
   0  10  -3     1911.61     2014.14     48.37 o 
   2  10  -3      960.93      961.96     35.67 o 
   4  10  -3      373.97      286.95     28.83 o 
   6  10  -3      238.54      217.59     23.48 o 
   8  10  -3      224.73      215.29     34.69 o 
  10  10  -3      542.07      566.39     54.95 o 
  12  10  -3      155.69      175.76     39.04 o 
  14  10  -3       45.40       42.09     26.26 o 
  -5  11  -3     3201.57     3573.51    163.07 o 
  -3  11  -3     1032.43     1195.89     66.85 o 
  -1  11  -3     5926.77     6894.82    148.50 o 
   1  11  -3     3566.78     3794.73     71.49 o 
   3  11  -3       69.21       48.25     13.56 o 
   5  11  -3     2165.91     2078.43     65.37 o 
   7  11  -3     1503.09     1436.52     74.34 o 
   9  11  -3      625.56      723.35     59.81 o 
  11  11  -3      617.02      678.14     63.39 o 
  13  11  -3      250.73      325.75     50.17 o 
  -4  12  -3      573.36      510.82     68.16 o 
  -2  12  -3     1850.22     1799.63     79.75 o 
   0  12  -3      517.28      571.40     31.09 o 
   2  12  -3      297.04      282.07     23.70 o 
   4  12  -3     1089.46     1155.52     60.78 o 
   6  12  -3      161.57      168.09     31.65 o 
   8  12  -3       16.57       33.26     20.43 o 
  10  12  -3       47.95       41.77     24.04 o 
  12  12  -3       62.81       36.78     29.94 o 
  -5  13  -3      212.70      186.15     51.67 o 
  -3  13  -3      224.65      237.90     38.08 o 
  -1  13  -3       63.73       28.86     19.46 o 
   1  13  -3      825.07      737.80     35.99 o 
   3  13  -3      527.81      439.59     34.98 o 
   5  13  -3      157.17       89.58     26.42 o 
   7  13  -3      155.09      187.45     36.95 o 
   9  13  -3      314.02      311.17     46.56 o 
  11  13  -3       43.34       55.41     31.99 o 
  13  13  -3        8.01       26.75     49.59 o 
  -4  14  -3       90.74      160.50     49.71 o 
  -2  14  -3      987.67      891.89     63.77 o 
   0  14  -3      886.09      818.58     60.84 o 
   2  14  -3      220.33      237.34     24.81 o 
   4  14  -3      792.24      896.33     63.08 o 
   6  14  -3      404.78      378.52     46.82 o 
   8  14  -3      301.82      332.02     48.44 o 
  10  14  -3       57.91      102.19     37.27 o 
  12  14  -3      161.33      263.23     76.46 o 
  -5  15  -3      117.02       63.39     44.22 o 
  -3  15  -3       70.03       85.16     32.14 o 
  -1  15  -3       16.36        7.27     19.36 o 
   1  15  -3       11.37       16.63     18.74 o 
   3  15  -3       15.72        9.08     16.54 o 
   5  15  -3       90.32       39.18     25.15 o 
   7  15  -3      107.02      112.82     36.06 o 
   9  15  -3      141.94      105.34     37.47 o 
  -4  16  -3      183.97      156.59     58.39 o 
  -2  16  -3      196.27      187.51     39.37 o 
   0  16  -3      230.49      224.84     40.34 o 
   2  16  -3      315.51      326.86     70.97 o 
   4  16  -3      105.51      112.28     33.12 o 
   6  16  -3      204.08      190.66     42.86 o 
   8  16  -3      100.69      139.35     43.34 o 
  -5  17  -3       40.71       91.37     55.21 o 
  -3  17  -3      215.03      234.77     70.84 o 
  -1  17  -3      218.91      251.10     45.37 o 
   1  17  -3       50.50      119.70     56.43 o 
   3  17  -3        9.56       49.96     48.25 o 
   5  17  -3       43.02       31.39     45.93 o 
   7  17  -3      337.20      366.32     84.89 o 
  -2  18  -3        7.00       22.60     46.05 o 
   0  18  -3       43.36       83.06     55.45 o 
   2  18  -3       20.05        2.57     43.97 o 
  -2   0  -2    42652.46    43842.45    339.81 o 
   0   0  -2    27063.60    21934.17    196.41 o 
   4   0  -2     9778.03    11206.68    164.78 o 
   6   0  -2    36295.03    39319.00    394.29 o 
   8   0  -2     1758.10     1812.89     83.18 o 
  10   0  -2      843.45      848.54     57.59 o 
  12   0  -2      436.60      274.07     33.21 o 
  14   0  -2     1159.85      944.82     60.05 o 
  16   0  -2      664.50      497.87     76.34 o 
  -3   1  -2    11557.38    12340.44    158.42 o 
  -1   1  -2    16819.84    14415.82    152.56 o 
   1   1  -2     4740.60     5488.96     60.34 o 
   3   1  -2    82083.65    84243.59    341.37 o 
   5   1  -2    13284.58    11932.38    103.89 o 
   7   1  -2     5131.44     4972.97     75.75 o 
   9   1  -2     5235.82     5758.64     92.12 o 
  11   1  -2      899.48      691.09     36.53 o 
  13   1  -2      282.77      181.10     21.30 o 
  15   1  -2      366.19      302.34     33.96 o 
  17   1  -2      143.48      108.64     35.93 o 
  -2   2  -2    27294.71    28837.76    277.15 o 
   0   2  -2     6508.94     6708.85     61.56 o 
   2   2  -2     2996.99     3635.43     60.69 o 
   4   2  -2     1540.81     1111.53     29.21 o 
   6   2  -2     1979.48     1100.58     34.23 o 
   8   2  -2      189.28      268.73     20.92 o 
  10   2  -2      376.67      468.31     29.33 o 
  12   2  -2      523.81      723.91     38.80 o 
  14   2  -2      118.73      134.80     30.65 o 
  16   2  -2      108.05      120.37     27.80 o 
  -3   3  -2    11174.51    11272.51    181.51 o 
  -1   3  -2    37987.41    37463.09    267.13 o 
   1   3  -2    20875.01    20127.82    120.09 o 
   3   3  -2    10935.38    11986.51     96.52 o 
   5   3  -2    13900.78    16459.15    131.43 o 
   7   3  -2     4599.25     4558.29     74.97 o 
   9   3  -2     4311.79     4491.10     82.95 o 
  11   3  -2     2042.14     2245.66     64.20 o 
  13   3  -2      565.64      706.84     54.76 o 
  15   3  -2      174.78      167.70     34.88 o 
  17   3  -2      148.84      220.72     45.24 o 
  -4   4  -2      760.47      945.41     59.36 o 
  -2   4  -2    13016.95    14030.57    196.84 o 
   0   4  -2    10422.76    11477.32     77.82 o 
   2   4  -2    24752.67    24024.71    189.61 o 
   4   4  -2     4196.86     4706.99     75.33 o 
   6   4  -2     5243.52     4842.28    113.88 o 
   8   4  -2     4119.38     4387.47     78.43 o 
  10   4  -2      756.32      845.78     39.32 o 
  12   4  -2      616.35      842.94     56.91 o 
  14   4  -2      232.86      313.84     42.09 o 
  16   4  -2      210.41      265.89     43.47 o 
  -3   5  -2     4707.01     4399.20     87.31 o 
  -1   5  -2     1402.03     1322.74     43.60 o 
   1   5  -2     2641.95     2919.57     42.51 o 
   3   5  -2     4915.85     5196.13     70.84 o 
   5   5  -2      597.95      773.70     30.24 o 
   7   5  -2      624.68      604.80     29.53 o 
   9   5  -2      552.00      631.04     33.28 o 
  11   5  -2      161.70      124.82     27.74 o 
  13   5  -2      256.01      245.44     38.48 o 
  15   5  -2      108.66      104.79     31.91 o 
  17   5  -2       84.85       71.64     31.06 o 
  -4   6  -2    11581.00    11226.46    223.89 o 
  -2   6  -2     3605.13     3822.66     83.64 o 
   0   6  -2     4382.77     4735.38    108.22 o 
   2   6  -2    12537.33    11796.48     99.13 o 
   4   6  -2     8031.72     6594.19     88.18 o 
   6   6  -2     1923.88     1895.69     50.79 o 
   8   6  -2     2064.81     2069.23     57.54 o 
  10   6  -2      578.59      679.71     50.44 o 
  12   6  -2      167.87      218.54     37.80 o 
  14   6  -2      290.47      323.21     45.31 o 
  16   6  -2      385.58      432.33     54.92 o 
  -3   7  -2     4113.73     3632.27     89.17 o 
  -1   7  -2     2178.31     1608.71     55.36 o 
   1   7  -2     1535.89     1475.69     35.76 o 
   3   7  -2     1715.58     1516.40     38.08 o 
   5   7  -2     1524.05     1725.00     49.47 o 
   7   7  -2     1136.12     1098.92     42.42 o 
   9   7  -2      318.20      233.48     32.83 o 
  11   7  -2      352.86      363.78     41.67 o 
  13   7  -2      357.86      346.57     45.82 o 
  15   7  -2      304.30      305.14     47.59 o 
  -4   8  -2     1200.94     1232.83     56.95 o 
  -2   8  -2     1837.45     1725.87     63.04 o 
   0   8  -2      510.40      470.16     33.77 o 
   2   8  -2     1936.56     2186.50     47.17 o 
   4   8  -2      321.03      483.53     24.81 o 
   6   8  -2      952.16      826.17     37.56 o 
   8   8  -2      454.64      408.55     40.20 o 
  10   8  -2      307.11      246.79     37.72 o 
  12   8  -2      227.43      271.80     41.27 o 
  14   8  -2      152.40      147.28     35.85 o 
  16   8  -2       17.69        6.97     25.96 o 
  -5   9  -2     1527.80     1517.30     98.45 o 
  -3   9  -2     1861.53     1937.38     73.75 o 
  -1   9  -2     1594.65     1946.13     69.70 o 
   1   9  -2     1403.84     1267.40     37.59 o 
   3   9  -2     4136.12     4334.29     72.53 o 
   5   9  -2     2960.39     2995.68     70.85 o 
   7   9  -2     1330.87     1290.78     66.93 o 
   9   9  -2     1285.60     1257.44     70.76 o 
  11   9  -2      746.66      741.70     60.68 o 
  13   9  -2      448.84      511.00     56.82 o 
  15   9  -2      104.01      110.85     33.90 o 
  -4  10  -2     1585.61     1533.28     72.48 o 
  -2  10  -2     1040.18      859.70     51.25 o 
   0  10  -2       65.58       72.64     13.34 o 
   2  10  -2      867.73      930.40     35.08 o 
   4  10  -2      449.79      520.85     28.72 o 
   6  10  -2      594.53      458.48     32.08 o 
   8  10  -2      864.12      674.16     54.35 o 
  10  10  -2      186.26      157.33     33.60 o 
  12  10  -2        0.36        3.71     17.98 o 
  14  10  -2       72.58       67.62     26.32 o 
  -5  11  -2     1817.92     2163.45    126.54 o 
  -3  11  -2      463.79      387.29     40.00 o 
  -1  11  -2       39.09       61.28     20.63 o 
   1  11  -2      539.70      527.16     29.18 o 
   3  11  -2       27.63       36.51     11.27 o 
   5  11  -2       92.77      139.82     18.44 o 
   7  11  -2       16.19        7.40     14.13 o 
   9  11  -2      278.94      266.24     40.72 o 
  11  11  -2       22.86       20.57     23.36 o 
  13  11  -2        5.83        9.22     21.13 o 
  -4  12  -2      275.37      420.79     62.91 o 
  -2  12  -2     1907.09     1907.02     82.22 o 
   0  12  -2     1407.73     1307.59     43.88 o 
   2  12  -2      667.46      655.00     34.16 o 
   4  12  -2     1275.70     1154.47     44.24 o 
   6  12  -2      142.06      174.14     31.66 o 
   8  12  -2      565.63      676.58     58.56 o 
  10  12  -2      270.16      227.45     42.55 o 
  12  12  -2       43.35       48.62     31.20 o 
  -5  13  -2      497.90      481.74     71.82 o 
  -3  13  -2     1472.01     1625.42     82.07 o 
  -1  13  -2     2357.93     2373.86     94.66 o 
   1  13  -2      658.59      618.73     34.46 o 
   3  13  -2      666.38      656.94     36.30 o 
   5  13  -2      142.63      124.43     30.45 o 
   7  13  -2      227.31      249.60     40.85 o 
   9  13  -2      182.76      264.27     45.28 o 
  11  13  -2       94.91      109.87     37.57 o 
  -6  14  -2      138.55      170.03     54.84 o 
  -4  14  -2      113.52       94.42     43.24 o 
  -2  14  -2      147.20      157.56     33.11 o 
   0  14  -2      567.20      576.16     51.50 o 
   2  14  -2      310.41      313.57     27.76 o 
   4  14  -2       21.68       25.82     15.96 o 
   6  14  -2       52.65       70.83     28.28 o 
   8  14  -2       45.58       30.20     25.17 o 
  10  14  -2       60.95       38.80     30.20 o 
  -5  15  -2       63.35       18.44     37.74 o 
  -3  15  -2       37.16       39.21     38.60 o 
  -1  15  -2      918.86      777.68     61.65 o 
   1  15  -2      332.88      297.24     55.88 o 
   3  15  -2      191.68      180.17     28.61 o 
   5  15  -2      262.78      236.30     44.03 o 
   7  15  -2      158.83      141.38     39.16 o 
   9  15  -2       77.60       44.72     32.57 o 
  -6  16  -2      129.58      148.04     64.00 o 
  -4  16  -2       16.13       36.28     44.46 o 
  -2  16  -2       38.26       67.30     43.97 o 
   0  16  -2      287.10      278.86     42.37 o 
   2  16  -2       58.32      114.70     50.81 o 
   4  16  -2       98.88      145.59     36.35 o 
   6  16  -2      287.59      275.79     49.16 o 
   8  16  -2      183.84      214.82     48.68 o 
  -5  17  -2       35.19       47.15     48.37 o 
  -3  17  -2      216.30      352.88     80.49 o 
  -1  17  -2       84.21       97.23     51.55 o 
   1  17  -2       83.45      111.28     55.82 o 
   3  17  -2       40.60       72.92     51.79 o 
   5  17  -2       51.25       32.08     29.39 o 
   7  17  -2      189.38      363.75     89.04 o 
  -2  18  -2      158.98      142.06     64.37 o 
   0  18  -2      124.30      186.64     67.55 o 
   2  18  -2       53.56       51.79     50.57 o 
   1   1  -1    32674.34    26898.68    234.77 o 
   3   1  -1     2756.84     2228.40     34.39 o 
   5   1  -1      246.24      289.87     16.65 o 
   7   1  -1     3304.57     3372.59     61.55 o 
   9   1  -1      299.39      262.54     21.56 o 
  11   1  -1     1195.77     1042.90     43.47 o 
  13   1  -1     1414.02     1364.22     48.54 o 
  15   1  -1      705.91      681.36     58.88 o 
  17   1  -1       40.57       54.01     29.95 o 
  -2   2  -1    20956.05    21947.48    226.46 o 
   0   2  -1    19052.07    20958.17    272.14 o 
   2   2  -1     4145.47     5142.99     50.01 o 
   4   2  -1    15633.19    15301.16    112.09 o 
   6   2  -1    14490.51    13171.99    124.69 o 
   8   2  -1     6415.56     5558.81    113.77 o 
  10   2  -1     4727.48     4837.44    122.60 o 
  12   2  -1     1401.59     1370.02     52.65 o 
  14   2  -1      859.00      798.56     49.04 o 
  16   2  -1      224.75      174.82     40.03 o 
  -3   3  -1     5744.02     6212.48    126.91 o 
  -1   3  -1   141505.95   124820.33    816.49 o 
   1   3  -1     6680.26     7516.77    107.40 o 
   3   3  -1    19722.20    19460.36    127.04 o 
   5   3  -1    12622.25    11892.53    107.71 o 
   7   3  -1       46.86       50.43     10.87 o 
   9   3  -1       89.40       81.79     13.88 o 
  11   3  -1       33.74       33.16     12.77 o 
  13   3  -1      369.77      424.05     43.62 o 
  15   3  -1        1.64        9.40     19.07 o 
  17   3  -1        6.82        0.96     26.47 o 
  -2   4  -1     9292.27    10662.21    291.69 o 
   0   4  -1     4296.44     3935.62     63.61 o 
   2   4  -1    10956.95    10359.81     94.40 o 
   4   4  -1      911.46      799.97     27.12 o 
   6   4  -1      416.12      369.88     21.55 o 
   8   4  -1     2274.05     2129.63     54.50 o 
  10   4  -1      162.52      172.91     20.78 o 
  12   4  -1      834.76     1002.52     61.67 o 
  14   4  -1       10.06       -4.24     16.66 o 
  16   4  -1       93.46      140.70     35.69 o 
  -3   5  -1    15325.42    14904.87    163.08 o 
  -1   5  -1     3731.77     3864.72     73.11 o 
   1   5  -1     1550.26     1368.20     41.89 o 
   3   5  -1     8048.66     7857.98     77.04 o 
   5   5  -1     9365.63    11256.97    113.85 o 
   7   5  -1     3668.11     4271.31     74.06 o 
   9   5  -1     4118.00     4709.21     86.23 o 
  11   5  -1      715.38      788.81     56.05 o 
  13   5  -1      550.86      526.23     50.79 o 
  15   5  -1      263.79      251.08     42.12 o 
  17   5  -1      400.81      478.59     56.12 o 
  -4   6  -1     4206.32     3420.10    118.24 o 
  -2   6  -1     6781.42     8064.51    120.55 o 
   0   6  -1     2176.29     2437.25    132.90 o 
   2   6  -1     5935.70     6352.92     71.07 o 
   4   6  -1     2012.20     2319.12     45.62 o 
   6   6  -1     2484.05     3093.99     73.52 o 
   8   6  -1     1101.25     1070.16     40.61 o 
  10   6  -1       20.88        4.03     15.50 o 
  12   6  -1      930.66      927.58     64.31 o 
  14   6  -1       89.98       52.86     26.08 o 
  16   6  -1       24.23       45.47     25.05 o 
  -3   7  -1     2758.60     2683.48     76.35 o 
  -1   7  -1     4430.96     4969.26    101.63 o 
   1   7  -1     4451.40     4623.29    157.14 o 
   3   7  -1     8144.20     7919.40     87.23 o 
   5   7  -1     1217.35     1021.33     32.95 o 
   7   7  -1     2257.55     2193.45     58.52 o 
   9   7  -1     1111.27     1013.23     59.54 o 
  11   7  -1      266.38      286.91     62.84 o 
  13   7  -1      372.51      435.87     49.82 o 
  15   7  -1      290.41      283.05     46.34 o 
  -4   8  -1     7900.08     9793.08    224.26 o 
  -2   8  -1     1456.17     1752.71     62.81 o 
   0   8  -1      997.99      989.50     71.15 o 
   2   8  -1      665.02      668.78     33.62 o 
   4   8  -1     3074.29     2936.58     57.08 o 
   6   8  -1     1132.93     1053.43     36.62 o 
   8   8  -1      252.04      298.08     36.70 o 
  10   8  -1     1186.38     1216.40     70.53 o 
  12   8  -1      417.12      431.93     49.00 o 
  14   8  -1      305.61      311.06     46.91 o 
  16   8  -1       59.01       71.73     31.10 o 
  -5   9  -1     1170.11     1335.43     91.37 o 
  -3   9  -1     1382.83     1456.78     61.88 o 
  -1   9  -1      308.05      289.01     28.92 o 
   1   9  -1      377.56      357.83     30.32 o 
   3   9  -1      619.32      555.13     27.34 o 
   5   9  -1      660.92      533.71     27.76 o 
   7   9  -1      830.08      745.35     52.32 o 
   9   9  -1      350.35      326.67     41.89 o 
  11   9  -1      272.81      197.28     37.64 o 
  13   9  -1       18.94       48.54     25.69 o 
  15   9  -1       91.35      112.92     36.99 o 
  -4  10  -1     4115.53     4116.45    162.94 o 
  -2  10  -1      221.77      212.67     28.78 o 
   0  10  -1      317.87      328.88     32.24 o 
   2  10  -1     1299.37     1297.65     41.15 o 
   4  10  -1     1108.31     1225.55     40.95 o 
   6  10  -1      778.19      821.46     46.04 o 
   8  10  -1      861.36      861.33     61.64 o 
  10  10  -1      536.49      540.93     67.97 o 
  12  10  -1      146.84      122.90     34.62 o 
  14  10  -1       27.36       35.17     24.06 o 
  -5  11  -1     1192.83     1147.69     92.71 o 
  -3  11  -1      408.00      357.87     38.26 o 
  -1  11  -1     1474.67     1411.50     69.68 o 
   1  11  -1      334.50      343.96     57.65 o 
   3  11  -1      893.29      893.80     36.72 o 
   5  11  -1      675.54      642.14     42.22 o 
   7  11  -1      421.44      429.45     45.99 o 
   9  11  -1      582.33      574.79     55.44 o 
  11  11  -1      228.63      249.93     43.91 o 
  13  11  -1       60.98      100.41     31.72 o 
  -6  12  -1      434.81      355.32     61.68 o 
  -4  12  -1      192.89      260.78     52.89 o 
  -2  12  -1      733.74      669.79     50.60 o 
   0  12  -1      767.67      738.33     50.71 o 
   2  12  -1     1574.37     1516.04     49.10 o 
   4  12  -1      429.10      457.50     38.05 o 
   6  12  -1       49.78       59.22     19.01 o 
   8  12  -1      120.27      129.19     33.08 o 
  10  12  -1       37.17       39.73     25.80 o 
  12  12  -1       51.92       72.22     27.81 o 
  -5  13  -1     1773.48     1697.96    120.07 o 
  -3  13  -1      265.68      303.53     55.82 o 
  -1  13  -1      357.32      451.45     44.24 o 
   1  13  -1     1621.76     1934.38     56.71 o 
   3  13  -1     1228.11     1449.85     60.97 o 
   5  13  -1      767.68      900.62     50.97 o 
   7  13  -1      640.40      715.13     61.45 o 
   9  13  -1      377.16      412.99     52.96 o 
  11  13  -1       45.42       41.02     29.15 o 
  -6  14  -1      417.29      306.71     64.49 o 
  -4  14  -1      142.79      158.67     52.65 o 
  -2  14  -1     1479.34     1560.30    116.28 o 
   0  14  -1     1128.69     1101.36     45.01 o 
   2  14  -1      331.16      343.85     34.15 o 
   4  14  -1      407.70      380.69     38.14 o 
   6  14  -1      471.72      508.29     54.47 o 
   8  14  -1      493.19      528.63     58.95 o 
  10  14  -1      138.54      178.59     43.85 o 
  -5  15  -1        9.82       -0.37     32.12 o 
  -3  15  -1       40.23       41.65     36.89 o 
  -1  15  -1      426.66      447.77     49.43 o 
   1  15  -1      167.12      222.16     33.51 o 
   3  15  -1       22.33       14.46     22.21 o 
   5  15  -1       46.38       26.38     19.67 o 
   7  15  -1      127.90      114.49     37.14 o 
   9  15  -1       24.63       22.98     28.50 o 
  -6  16  -1       34.28        0.61     36.77 o 
  -4  16  -1      122.84      157.45     59.36 o 
  -2  16  -1      303.43      197.88     60.34 o 
   0  16  -1      434.48      359.23     72.19 o 
   2  16  -1       58.95       68.26     23.50 o 
   4  16  -1       64.54      102.05     26.78 o 
   6  16  -1      151.55      158.69     50.93 o 
   8  16  -1      119.76       93.65     38.63 o 
  -5  17  -1      199.40      285.58     73.29 o 
  -3  17  -1      339.02      366.32     78.05 o 
  -1  17  -1      311.60      364.48     77.69 o 
   1  17  -1      128.72      112.25     54.23 o 
   3  17  -1       99.67      117.19     38.06 o 
   5  17  -1      448.78      457.54     59.63 o 
  -2  18  -1        6.85       -7.57     40.92 o 
   0  18  -1        2.35      -29.19     35.06 o 
   2  18  -1       28.18       30.17     46.54 o 
   2   0   0    77881.99    68372.59    506.05 o 
   4   0   0    14395.72    13113.01    165.51 o 
   6   0   0    33943.85    31431.04    327.84 o 
   8   0   0     1950.02     1372.68     69.87 o 
  10   0   0     2801.04     2733.20     82.10 o 
  12   0   0     1689.96     1865.83     75.81 o 
  14   0   0     2314.74     2410.07    141.32 o 
  16   0   0      648.53      740.94     93.81 o 
   1   1   0     9462.18     8552.68    101.99 o 
   3   1   0     8164.69     7898.85     72.41 o 
   5   1   0     4933.19     3411.31     52.86 o 
   7   1   0     3218.32     2776.72     55.57 o 
   9   1   0       77.17       40.75     11.07 o 
  11   1   0      449.99      285.24     24.70 o 
  13   1   0       34.75       14.35     12.57 o 
  15   1   0      236.02      274.20     42.24 o 
  17   1   0       44.08       64.55     33.43 o 
  -2   2   0     6855.20     6623.99    106.76 o 
   0   2   0      267.81      135.91      9.28 o 
   2   2   0     6944.01     6521.19     66.13 o 
   4   2   0     4610.09     5204.46     60.50 o 
   6   2   0     1881.69     3174.64     55.46 o 
   8   2   0     1103.91     1170.26     38.52 o 
  10   2   0      516.53      433.14     28.11 o 
  12   2   0      102.32       36.94     18.00 o 
  14   2   0      117.18       79.52     21.89 o 
  16   2   0      136.19      117.40     36.13 o 
  -1   3   0     2468.16     2837.09     59.30 o 
   1   3   0     2859.85     3226.68     80.07 o 
   3   3   0     5996.58     6446.05     64.21 o 
   5   3   0     1697.85     1759.00     47.01 o 
   7   3   0     1802.96     1824.40     45.87 o 
   9   3   0     2632.84     2303.97     65.97 o 
  11   3   0     1372.76     1226.14     68.77 o 
  13   3   0      572.81      576.01     49.98 o 
  15   3   0      289.07      235.22     38.82 o 
  17   3   0      104.77       67.18     34.38 o 
  -2   4   0    19772.70    21294.49    339.87 o 
   0   4   0    23567.77    21689.25    342.93 o 
   2   4   0    19231.99    21194.56    158.94 o 
   4   4   0     8926.36     7345.90     71.37 o 
   6   4   0     3277.69     2639.27     52.74 o 
   8   4   0     2087.56     1743.61     51.59 o 
  10   4   0      490.20      298.56     34.54 o 
  12   4   0       73.36       40.17     20.69 o 
  14   4   0       11.04       10.48     18.66 o 
  16   4   0      162.88      142.79     52.40 o 
  -3   5   0    16670.15    20924.88    281.79 o 
  -1   5   0     1279.85     1491.16     44.26 o 
   1   5   0     1391.35     1576.15     43.18 o 
   3   5   0    17348.38    21021.65    132.24 o 
   5   5   0      250.94      337.74     18.13 o 
   7   5   0     1857.14     1801.16     47.46 o 
   9   5   0     3912.77     4428.26    114.68 o 
  11   5   0      634.89      651.51     52.10 o 
  13   5   0      446.52      412.70     46.45 o 
  15   5   0      278.18      285.21     44.44 o 
  -4   6   0     1098.28     1167.35     69.87 o 
  -2   6   0     8482.26     9986.29    388.55 o 
   0   6   0      304.14      291.48     20.16 o 
   2   6   0     8819.97    10191.74    123.92 o 
   4   6   0     1401.57     1552.19     36.87 o 
   6   6   0      894.98      819.23     29.07 o 
   8   6   0     1097.34     1421.34     66.15 o 
  10   6   0      121.08      169.38     30.33 o 
  12   6   0       74.28      109.74     28.80 o 
  14   6   0      582.18      705.51     62.57 o 
  16   6   0      215.51      204.71     41.50 o 
  -5   7   0     1732.18     1787.12     94.05 o 
  -3   7   0     5548.26     5525.90    151.09 o 
  -1   7   0      764.67      830.36     39.33 o 
   1   7   0      874.97      962.60     40.05 o 
   3   7   0     5465.72     5724.80     98.42 o 
   5   7   0     1888.40     1880.75     43.78 o 
   7   7   0     2294.29     2509.61     87.12 o 
   9   7   0     1770.00     1846.34     99.43 o 
  11   7   0      206.48      298.42     39.93 o 
  13   7   0      498.28      589.42     81.96 o 
  15   7   0      138.27      200.72     40.37 o 
  -4   8   0     1336.73     1302.81     84.40 o 
  -2   8   0     5631.95     5614.34    136.25 o 
   0   8   0      738.48      625.36     40.80 o 
   2   8   0     5373.03     5455.00    111.95 o 
   4   8   0     1399.22     1357.89     38.89 o 
   6   8   0      948.47      918.04     44.27 o 
   8   8   0      276.80      248.66     34.39 o 
  10   8   0      771.41      835.48     60.15 o 
  12   8   0      253.50      284.20     48.43 o 
  14   8   0       59.84       80.08     34.81 o 
  16   8   0        7.17      -13.68     18.81 o 
  -5   9   0     3194.44     3476.53    143.40 o 
  -3   9   0     2753.19     2942.38    123.86 o 
  -1   9   0     2089.67     1777.13     64.68 o 
   1   9   0     2236.51     1991.10     72.37 o 
   3   9   0     2770.99     2942.72     77.96 o 
   5   9   0     3095.23     3425.53     66.17 o 
   7   9   0      619.02      727.76     44.88 o 
   9   9   0      644.22      488.50     49.09 o 
  11   9   0      366.10      329.18     44.71 o 
  13   9   0      140.32      143.32     35.54 o 
  15   9   0      119.96      143.14     36.26 o 
  -6  10   0      300.66      361.68     56.55 o 
  -4  10   0     1907.28     2028.61    113.35 o 
  -2  10   0     1230.97     1263.65     58.34 o 
   0  10   0      982.40      920.86     48.22 o 
   2  10   0     1202.35     1207.24     53.89 o 
   4  10   0     1844.73     1942.27     51.65 o 
   6  10   0      336.58      425.69     35.94 o 
   8  10   0     1280.69     1382.92     75.25 o 
  10  10   0       79.61       73.29     28.23 o 
  12  10   0       25.91       39.66     26.20 o 
  14  10   0       92.50      129.31     37.10 o 
  -5  11   0      430.41      302.43     53.62 o 
  -3  11   0        9.88        2.44     18.57 o 
  -1  11   0       88.97       69.12     19.23 o 
   1  11   0       89.93       81.83     19.51 o 
   3  11   0       11.78        5.56      8.78 o 
   5  11   0      443.41      326.62     32.52 o 
   7  11   0      345.23      336.80     35.11 o 
   9  11   0      268.09      294.27     43.83 o 
  11  11   0       73.52       87.71     30.25 o 
  13  11   0       16.41        5.51     26.32 o 
  -6  12   0     1492.87     1375.98    108.22 o 
  -4  12   0      870.63      723.84     79.03 o 
  -2  12   0      844.34      783.20     79.88 o 
   0  12   0      392.37      416.60     39.32 o 
   2  12   0      912.18      866.14     50.77 o 
   4  12   0      911.31      769.79     46.97 o 
   6  12   0     1550.50     1331.76     61.40 o 
   8  12   0      855.94      827.46     65.94 o 
  10  12   0      218.12      206.12     42.06 o 
  12  12   0      262.18      233.40     45.45 o 
  -5  13   0      166.48      179.07     49.84 o 
  -3  13   0      291.15      217.66     50.81 o 
  -1  13   0       92.85       56.93     21.10 o 
   1  13   0       62.46       36.44     18.61 o 
   3  13   0      312.88      281.85     31.82 o 
   5  13   0      212.11      191.82     31.39 o 
   7  13   0      196.09      210.46     33.04 o 
   9  13   0      342.65      303.27     48.78 o 
  11  13   0       32.26       33.41     29.79 o 
  -6  14   0       33.64       16.86     33.35 o 
  -4  14   0      402.46      398.56     67.79 o 
  -2  14   0       30.08       28.34     31.39 o 
   0  14   0      264.19      267.48     38.12 o 
   2  14   0       34.28       14.89     16.06 o 
   4  14   0      402.05      478.72     42.50 o 
   6  14   0       27.96       29.54     19.98 o 
   8  14   0      193.18      161.19     50.51 o 
  10  14   0        6.40        9.82     30.03 o 
  -7  15   0      204.01      261.27     66.94 o 
  -5  15   0      295.55      347.99     70.84 o 
  -3  15   0      519.84      534.15     79.64 o 
  -1  15   0      503.61      536.22     77.32 o 
   1  15   0      458.50      573.11     44.05 o 
   3  15   0      477.86      575.28     46.92 o 
   5  15   0      287.76      399.50     42.49 o 
   7  15   0      200.26      287.40     49.74 o 
   9  15   0       33.33       47.96     32.99 o 
  -6  16   0      128.40      106.02     52.28 o 
  -4  16   0       62.30       13.31     36.16 o 
  -2  16   0      326.24      296.94     66.20 o 
   0  16   0      377.22      370.96     74.14 o 
   2  16   0      294.41      263.53     35.47 o 
   4  16   0       84.08       72.21     26.53 o 
   6  16   0      112.74      119.76     32.10 o 
   8  16   0       27.66       30.83     32.67 o 
  -5  17   0        7.82       24.31     43.36 o 
  -3  17   0      140.98      124.47     56.55 o 
  -1  17   0      129.39      151.71     61.32 o 
   1  17   0      125.63      150.12     59.36 o 
   3  17   0      134.83      121.07     30.79 o 
   5  17   0        7.15        1.79     21.96 o 
   0  18   0      115.40      137.90     64.25 o 
   2  18   0       75.34       78.42     56.19 o 
   1   1   1    20753.59    18550.72    172.84 o 
   3   1   1    33946.63    35097.10    153.09 o 
   5   1   1     2688.19     2085.10     41.03 o 
   7   1   1     2510.92     2607.77     54.09 o 
   9   1   1     1294.75     1261.33     42.37 o 
  11   1   1      385.28      378.66     24.77 o 
  13   1   1      935.25      820.50     59.03 o 
  15   1   1      507.54      516.62     54.97 o 
  17   1   1       43.83       84.32     37.42 o 
  -2   2   1     3822.90     4779.10     86.60 o 
   0   2   1    19533.09    21686.21    199.22 o 
   2   2   1    21404.41    22143.52    158.68 o 
   4   2   1    13119.79    13487.80     89.76 o 
   6   2   1     5744.66     6826.43     81.50 o 
   8   2   1     4471.63     4776.16     77.68 o 
  10   2   1     1382.48     1423.36     47.59 o 
  12   2   1      654.35      679.01     51.73 o 
  14   2   1      365.90      462.70     51.03 o 
  16   2   1      138.80      153.52     39.53 o 
  -3   3   1    19538.73    19241.34    229.15 o 
  -1   3   1     6542.23     7458.96    140.22 o 
   1   3   1   141508.64   127128.14    605.05 o 
   3   3   1     5545.77     6010.73     67.70 o 
   5   3   1     2212.89     1466.79     31.15 o 
   7   3   1     4810.39     4270.33     69.00 o 
   9   3   1     1787.53     1338.96     43.57 o 
  11   3   1     1249.79     1165.86     62.40 o 
  13   3   1      334.60      344.59     40.59 o 
  15   3   1       63.58       30.17     26.43 o 
  -4   4   1     1082.11      890.45     53.74 o 
  -2   4   1    10570.26     9943.07    160.74 o 
   0   4   1     4050.95     3749.25     43.77 o 
   2   4   1     9726.29    10655.45    100.28 o 
   4   4   1      197.59      375.48     16.28 o 
   6   4   1     3187.92     2994.56     48.55 o 
   8   4   1     5114.03     4975.31     80.27 o 
  10   4   1      801.96      663.24     47.54 o 
  12   4   1      292.66      201.37     32.71 o 
  14   4   1       12.81        1.69     18.42 o 
  16   4   1      198.05      236.17     46.55 o 
  -3   5   1     8530.39     8171.46    162.45 o 
  -1   5   1     1793.26     1517.60     54.77 o 
   1   5   1     3659.54     3653.41     62.54 o 
   3   5   1    14703.91    14133.78    358.26 o 
   5   5   1     1903.69     1741.57     36.80 o 
   7   5   1     3031.69     2875.66     58.19 o 
   9   5   1     3474.05     3517.55    103.29 o 
  11   5   1     1517.08     1472.59     74.18 o 
  13   5   1      333.98      339.90     43.17 o 
  15   5   1      282.37      312.09     45.98 o 
  -4   6   1     1997.19     2275.34     94.54 o 
  -2   6   1     5927.16     6420.13    148.77 o 
   0   6   1     2153.86     2287.89     38.59 o 
   2   6   1     6758.52     7933.78    103.93 o 
   4   6   1     4228.30     3374.92     74.69 o 
   6   6   1     3900.22     3987.76     61.26 o 
   8   6   1      507.43      508.19     42.58 o 
  10   6   1     1249.55     1063.39     62.40 o 
  12   6   1       89.35      126.09     30.82 o 
  14   6   1      153.54      179.45     37.65 o 
  16   6   1        8.00       21.05     21.24 o 
  -5   7   1     1105.75      899.73     66.33 o 
  -3   7   1     8017.47     8174.03    186.15 o 
  -1   7   1     4538.74     4624.22     97.05 o 
   1   7   1     4149.79     4658.47     86.76 o 
   3   7   1     3104.70     2852.08     64.85 o 
   5   7   1      770.14      810.54     28.60 o 
   7   7   1     1941.02     2188.18     66.84 o 
   9   7   1       59.41       70.53     23.95 o 
  11   7   1      397.80      437.25     46.54 o 
  13   7   1      405.20      530.31     54.32 o 
  15   7   1       90.52      112.51     34.23 o 
  -6   8   1     1080.11      934.91     75.49 o 
  -4   8   1     2933.76     2850.89    119.70 o 
  -2   8   1      511.60      460.74     49.59 o 
   0   8   1     1008.55      974.15     28.45 o 
   2   8   1     1393.36     1642.05     53.88 o 
   4   8   1     7881.16     9396.66    349.89 o 
   6   8   1     1337.81     1556.84     57.69 o 
   8   8   1      461.59      493.61     45.55 o 
  10   8   1     2270.32     2673.08    103.39 o 
  12   8   1      321.83      408.01     48.80 o 
  14   8   1      117.29      130.86     34.65 o 
  -5   9   1      650.11      452.43     57.04 o 
  -3   9   1      609.48      578.00     59.24 o 
  -1   9   1      358.90      298.46     28.72 o 
   1   9   1      317.23      316.89     19.62 o 
   3   9   1     1394.71     1438.23     69.75 o 
   5   9   1     1198.17     1275.46     52.45 o 
   7   9   1      360.87      266.58     30.17 o 
   9   9   1      473.97      588.11     53.07 o 
  11   9   1       33.05       69.57     26.81 o 
  13   9   1       93.72       50.85     26.34 o 
  15   9   1       77.46      137.54     45.32 o 
  -6  10   1      832.16      913.78     81.23 o 
  -4  10   1     1104.93     1257.86     88.68 o 
  -2  10   1     1484.94     1540.88     95.03 o 
   0  10   1      413.66      429.44     33.99 o 
   2  10   1      250.22      236.87     25.31 o 
   4  10   1     4276.63     4375.92    111.06 o 
   6  10   1     3939.38     4080.86     99.77 o 
   8  10   1      416.68      377.26     37.70 o 
  10  10   1      905.35      903.75     69.48 o 
  12  10   1      281.44      281.22     45.56 o 
  14  10   1       36.61       28.13     27.56 o 
  -7  11   1      514.02      540.99     70.84 o 
  -5  11   1      667.47      532.68     69.87 o 
  -3  11   1     1050.65     1157.70     88.92 o 
  -1  11   1      417.64      386.72     55.94 o 
   1  11   1     1265.04     1209.12     56.05 o 
   3  11   1      420.29      395.88     60.10 o 
   5  11   1     1252.43     1177.51     55.04 o 
   7  11   1      388.84      366.76     37.02 o 
   9  11   1      769.81      707.67     67.36 o 
  11  11   1      369.87      392.73     52.49 o 
  13  11   1       72.08       66.45     25.39 o 
  -6  12   1       60.81       40.19     28.58 o 
  -4  12   1      454.05      411.76     60.71 o 
  -2  12   1     1649.77     1555.78    105.05 o 
   0  12   1      772.20      691.83     47.68 o 
   2  12   1      721.22      793.83     82.08 o 
   4  12   1      216.20      263.94     30.85 o 
   6  12   1      428.60      334.56     35.31 o 
   8  12   1      257.58      283.42     36.57 o 
  10  12   1       72.32       66.59     28.88 o 
  12  12   1       87.82       62.12     30.07 o 
  -7  13   1      674.92      755.23     89.29 o 
  -5  13   1      757.95      852.34     92.34 o 
  -3  13   1     1168.80     1356.80    106.02 o 
  -1  13   1     1618.13     1977.30    123.37 o 
   1  13   1      367.88      456.95     66.94 o 
   3  13   1      278.83      337.51     36.53 o 
   5  13   1     1854.60     1796.28     72.75 o 
   7  13   1       18.46       24.08     17.35 o 
   9  13   1       20.58       26.53     24.91 o 
  11  13   1      144.96      162.01     40.44 o 
  -6  14   1      498.00      543.55     79.88 o 
  -4  14   1      378.70      383.05     66.81 o 
  -2  14   1      317.86      349.46     64.49 o 
   0  14   1     1057.95     1130.46    102.73 o 
   2  14   1     1425.90     1433.26    114.57 o 
   4  14   1      160.28      138.09     27.61 o 
   6  14   1      373.83      407.14     42.46 o 
   8  14   1       55.36       73.47     31.52 o 
  10  14   1       73.69       83.80     38.57 o 
  -7  15   1      116.71       83.30     47.76 o 
  -5  15   1       40.12       53.87     41.16 o 
  -3  15   1       26.83       29.56     33.71 o 
  -1  15   1      171.56      228.05     57.29 o 
   1  15   1      420.33      469.53     76.71 o 
   3  15   1       33.35       22.77     18.96 o 
   5  15   1       14.88       16.71     18.24 o 
   7  15   1      183.56      173.39     34.59 o 
   9  15   1       37.08       63.47     35.58 o 
  -6  16   1      160.35      151.83     59.24 o 
  -4  16   1       65.66       41.90     41.41 o 
  -2  16   1       61.13       22.60     37.87 o 
   0  16   1      395.58      412.98     77.69 o 
   2  16   1      266.90      215.84     33.56 o 
   4  16   1      129.69      168.27     37.53 o 
   6  16   1       21.46        5.13     25.74 o 
  -5  17   1      474.23      515.21     92.46 o 
  -3  17   1      122.67       99.18     53.62 o 
  -1  17   1      127.03      130.57     58.14 o 
   1  17   1      316.90      292.66     74.51 o 
   3  17   1      342.04      399.60     45.92 o 
   5  17   1      185.03      193.54     38.33 o 
   0  18   1        4.47       -3.30     39.82 o 
  -2   0   2    16983.74    15305.05    162.58 o 
   0   0   2    27605.30    25015.19    213.63 o 
   4   0   2     9332.99     7888.82    124.10 o 
   6   0   2     3937.04     3741.99    102.79 o 
   8   0   2      400.90      280.32     25.91 o 
  10   0   2     2586.30     2351.05     76.46 o 
  12   0   2      354.01      450.72     64.25 o 
  14   0   2     1864.97     1930.89    131.80 o 
  16   0   2      257.11      252.60     65.96 o 
  -1   1   2     4890.83     5558.56     44.95 o 
   1   1   2    16134.60    14247.38    152.80 o 
   3   1   2    11348.66    11679.41    101.41 o 
   5   1   2       30.57        6.85      6.22 o 
   7   1   2      282.37      460.61     23.43 o 
   9   1   2      156.63      221.17     19.92 o 
  11   1   2      240.47      355.91     29.93 o 
  13   1   2      501.44      619.14     54.38 o 
  15   1   2      105.33       64.73     26.45 o 
  -2   2   2     3389.44     4026.59     54.07 o 
   0   2   2     6594.32     6564.29     51.73 o 
   2   2   2    26784.18    28840.56    279.96 o 
   4   2   2     3297.17     2736.85     36.84 o 
   6   2   2      635.77      643.18     25.32 o 
   8   2   2     2594.85     2805.62     58.92 o 
  10   2   2     2370.44     2242.37     78.23 o 
  12   2   2       47.08       57.83     21.13 o 
  14   2   2      833.07      723.48     61.19 o 
  16   2   2      227.61      232.38     43.19 o 
  -3   3   2    11460.27    12171.51    171.62 o 
  -1   3   2    21780.04    20622.74    144.91 o 
   1   3   2    39291.27    36914.19    326.37 o 
   3   3   2    11886.53    11619.90    180.78 o 
   5   3   2    21347.06    20988.58    127.54 o 
   7   3   2     5209.47     5500.28     77.15 o 
   9   3   2     1303.05     1532.94     64.76 o 
  11   3   2      516.21      374.13     38.18 o 
  13   3   2      158.43      133.77     29.53 o 
  15   3   2      252.17      254.12     44.48 o 
  -4   4   2     4059.67     4315.31    113.96 o 
  -2   4   2    24447.06    23660.68    301.88 o 
   0   4   2    10964.73    11414.12     81.00 o 
   2   4   2    12305.26    12907.42    110.66 o 
   4   4   2      709.04      860.27     25.33 o 
   6   4   2     1189.36     1387.12     32.16 o 
   8   4   2     1620.99     2003.04     73.10 o 
  10   4   2      203.12      191.45     29.58 o 
  12   4   2      338.02      302.80     37.85 o 
  14   4   2        7.39       17.41     19.77 o 
  16   4   2       26.55       48.21     26.36 o 
  -5   5   2      681.03      893.99     59.97 o 
  -3   5   2     5024.91     5291.86    129.11 o 
  -1   5   2     2798.99     3136.05     66.51 o 
   1   5   2     1513.30     1379.65     37.03 o 
   3   5   2     4858.74     4398.87     62.77 o 
   5   5   2     3316.94     3973.68     51.63 o 
   7   5   2      591.71      448.94     35.43 o 
   9   5   2      457.18      339.63     37.05 o 
  11   5   2      405.78      465.87     56.61 o 
  13   5   2       45.36       36.08     22.23 o 
  15   5   2      174.32      147.19     53.62 o 
  -4   6   2     7859.02     6820.40    165.51 o 
  -2   6   2    12305.66    11537.86    247.10 o 
   0   6   2     4448.88     4655.69    138.45 o 
   2   6   2     3594.55     3581.10    117.63 o 
   4   6   2    10650.06    10072.42    128.13 o 
   6   6   2     4790.06     4636.07     90.79 o 
   8   6   2     1462.64     1363.28     54.21 o 
  10   6   2     3669.30     3801.12    116.52 o 
  12   6   2     2065.32     2160.56     94.96 o 
  14   6   2      439.49      515.57     55.66 o 
  -5   7   2     1700.93     1886.30     93.81 o 
  -3   7   2     1591.26     1470.89     79.52 o 
  -1   7   2     1508.58     1366.42     52.40 o 
   1   7   2     2432.80     1758.18     60.28 o 
   3   7   2     3942.84     3290.82    157.39 o 
   5   7   2     3459.67     3730.72    123.25 o 
   7   7   2      938.85      945.05     45.75 o 
   9   7   2      883.32      869.66     57.69 o 
  11   7   2      439.12      473.97     48.06 o 
  13   7   2      291.12      230.98     40.22 o 
  15   7   2       21.12       34.91     21.88 o 
  -6   8   2     1032.20      875.67     71.94 o 
  -4   8   2      269.15      386.84     46.17 o 
  -2   8   2     1899.68     2155.75     51.82 o 
   0   8   2      494.40      421.63     25.67 o 
   2   8   2     1803.87     1628.07     98.63 o 
   4   8   2     1250.85     1236.73     81.11 o 
   6   8   2      960.67      959.99     46.47 o 
   8   8   2     1132.28     1318.93     56.87 o 
  10   8   2      146.75      220.23     36.72 o 
  12   8   2       69.54       73.22     28.52 o 
  14   8   2       60.46       89.25     29.79 o 
  -5   9   2     2958.53     3056.83    136.19 o 
  -3   9   2     4124.98     4533.46    156.10 o 
  -1   9   2     1370.80     1204.61     78.05 o 
   1   9   2     1865.04     2046.47     82.91 o 
   3   9   2     1976.12     1847.94    140.83 o 
   5   9   2     1632.40     1525.60     58.50 o 
   7   9   2     2556.09     2379.32     76.80 o 
   9   9   2     1226.96     1242.62     73.79 o 
  11   9   2     1001.82     1166.59     75.77 o 
  13   9   2      250.47      322.92     48.38 o 
  -6  10   2      579.64      434.35     58.87 o 
  -4  10   2      451.67      475.39     58.39 o 
  -2  10   2      830.40      870.41     70.84 o 
   0  10   2       34.74       14.17     18.32 o 
   2  10   2     1142.46      853.66     53.26 o 
   4  10   2     1686.27     1549.55    100.16 o 
   6  10   2     1488.40     1378.25     59.66 o 
   8  10   2      744.06      853.39     51.22 o 
  10  10   2      429.66      520.40     55.47 o 
  12  10   2       31.98       43.38     23.76 o 
  14  10   2       89.61       97.84     39.45 o 
  -7  11   2       23.95       46.66     25.41 o 
  -5  11   2      109.39      130.82     38.35 o 
  -3  11   2       24.31       34.45     24.92 o 
  -1  11   2      557.44      551.12     64.25 o 
   1  11   2       27.31        5.01     20.64 o 
   3  11   2      413.92      316.85     52.77 o 
   5  11   2     1914.97     2198.51     74.87 o 
   7  11   2       82.89       70.69     21.12 o 
   9  11   2      121.51       80.72     29.33 o 
  11  11   2       74.92       74.28     32.32 o 
  13  11   2       45.72       41.24     26.00 o 
  -6  12   2      164.90      185.05     46.42 o 
  -4  12   2     1338.39     1312.95    100.53 o 
  -2  12   2      752.89      737.40     76.95 o 
   0  12   2     1303.04     1221.22     95.15 o 
   2  12   2     1965.63     2093.59    126.05 o 
   4  12   2      339.72      472.34     67.91 o 
   6  12   2     1314.62     1332.85     72.78 o 
   8  12   2      281.01      255.84     35.90 o 
  10  12   2      279.31      238.94     43.41 o 
  12  12   2      256.78      316.39     50.62 o 
  -7  13   2      232.26      257.61     56.31 o 
  -5  13   2      131.90      122.27     43.24 o 
  -3  13   2      680.03      727.63     82.94 o 
  -1  13   2      688.17      663.62     79.03 o 
   1  13   2     2368.60     2426.19    139.98 o 
   3  13   2     1466.68     1637.98    119.21 o 
   5  13   2      445.98      421.87     41.03 o 
   7  13   2      703.21      702.07     53.53 o 
   9  13   2       91.00       71.35     31.99 o 
  11  13   2      160.28      161.47     40.14 o 
  -6  14   2       43.65       89.41     43.48 o 
  -4  14   2       17.86       18.69     27.61 o 
  -2  14   2      293.18      312.45     61.07 o 
   0  14   2      535.07      563.58     76.46 o 
   2  14   2      140.41      144.25     51.06 o 
   4  14   2      115.17      111.66     26.59 o 
   6  14   2      131.58      151.85     31.82 o 
   8  14   2      151.78      151.01     32.87 o 
  10  14   2        3.39       -6.46     25.38 o 
  -7  15   2      160.75      177.23     60.22 o 
  -5  15   2      266.31      216.44     60.22 o 
  -3  15   2      202.98      219.62     57.29 o 
  -1  15   2      296.87      270.92     63.03 o 
   1  15   2      881.41      847.33     98.08 o 
   3  15   2       61.02       56.83     22.61 o 
   5  15   2       38.88       33.35     21.92 o 
   7  15   2      307.21      287.57     41.63 o 
   9  15   2        9.10       -9.53     41.29 o 
  -6  16   2      264.93      313.55     73.78 o 
  -4  16   2       72.92       74.63     46.05 o 
  -2  16   2       55.91       40.43     39.82 o 
   0  16   2      302.31      323.93     74.63 o 
   2  16   2       24.82       60.13     25.12 o 
   4  16   2       17.76       13.68     20.84 o 
   6  16   2      117.87      133.23     34.98 o 
  -5  17   2       57.47       19.05     45.44 o 
  -3  17   2       39.37        1.71     39.33 o 
  -1  17   2       78.50      104.19     55.45 o 
   1  17   2       77.76      115.62     32.41 o 
   3  17   2      215.45      259.30     40.50 o 
   5  17   2       38.04       29.14     25.52 o 
   2  18   2      170.36      197.40     47.05 o 
  -3   1   3     8671.81     8418.69    134.85 o 
  -1   1   3     6648.52     7196.77     67.30 o 
   1   1   3    15262.65    18725.14    190.91 o 
   3   1   3     1310.39     1474.13     25.80 o 
   5   1   3      247.17      125.29     10.51 o 
   7   1   3     4027.32     3718.66     63.64 o 
   9   1   3     1514.68     1568.09     47.24 o 
  11   1   3      878.89      735.85     46.80 o 
  13   1   3      897.96      915.90     63.53 o 
  15   1   3      426.98      385.86     69.75 o 
  -2   2   3     9905.83    13175.59     91.84 o 
   0   2   3     7516.96     9220.37     93.99 o 
   2   2   3     5591.99     6537.76    122.51 o 
   4   2   3     4541.02     4849.07    105.11 o 
   6   2   3     1699.94     1858.87     37.12 o 
   8   2   3      502.52      487.33     25.75 o 
  10   2   3      363.51      325.15     33.96 o 
  12   2   3      897.78      788.95     59.25 o 
  14   2   3       35.76       31.68     22.17 o 
  16   2   3      124.19      114.82     36.77 o 
  -3   3   3      211.84      212.14     16.57 o 
  -1   3   3     8390.95     9297.16     74.69 o 
   1   3   3     3550.77     3111.95     64.37 o 
   3   3   3      921.87      872.86     50.08 o 
   5   3   3     3461.76     2405.52     49.56 o 
   7   3   3      625.86      563.74     21.89 o 
   9   3   3      139.03      147.53     24.68 o 
  11   3   3     2249.07     2215.04     86.42 o 
  13   3   3       68.93       37.74     30.90 o 
  15   3   3       39.04       70.56     26.06 o 
  -4   4   3    14654.27    14389.32    214.73 o 
  -2   4   3     7649.07     7860.43     94.49 o 
   0   4   3     4240.59     5033.11    113.88 o 
   2   4   3    28979.40    30261.01    327.11 o 
   4   4   3    19063.29    21801.03    299.75 o 
   6   4   3    12037.49    13169.45    144.31 o 
   8   4   3     2028.02     1991.02     74.48 o 
  10   4   3      624.70      678.69     48.97 o 
  12   4   3      297.59      365.37     41.87 o 
  14   4   3      271.17      323.57     62.05 o 
  16   4   3      275.54      316.79     49.86 o 
  -5   5   3     4635.75     4598.32    131.06 o 
  -3   5   3     8784.44     9021.57    149.93 o 
  -1   5   3     3130.68     3569.50     93.93 o 
   1   5   3     3398.99     3965.80     55.22 o 
   3   5   3     8480.88    10397.46    198.12 o 
   5   5   3     2599.81     3289.89    121.05 o 
   7   5   3     2781.82     3510.35     79.25 o 
   9   5   3     1814.61     2070.60     81.74 o 
  11   5   3      691.17      615.76     64.13 o 
  13   5   3      219.48      236.49     56.19 o 
  15   5   3       14.27       42.14     40.67 o 
  -4   6   3     2015.18     1690.75     80.74 o 
  -2   6   3     5062.22     5418.68    113.96 o 
   0   6   3     3727.03     3779.44    104.68 o 
   2   6   3     3199.76     3289.16     53.87 o 
   4   6   3      487.52      501.97     51.73 o 
   6   6   3      485.10      545.43     34.11 o 
   8   6   3      186.34      200.94     25.04 o 
  10   6   3     1280.36     1521.80     76.56 o 
  12   6   3       18.85       15.76     19.88 o 
  14   6   3        3.03       14.36     19.98 o 
  -5   7   3      295.39      320.63     42.87 o 
  -3   7   3    12213.63    13398.92    144.04 o 
  -1   7   3     5882.28     6325.53     95.22 o 
   1   7   3      502.36      442.78     43.36 o 
   3   7   3     2915.58     2374.97    157.81 o 
   5   7   3     2313.57     2123.64    106.88 o 
   7   7   3     2948.19     2799.60     77.62 o 
   9   7   3      741.35      669.21     44.20 o 
  11   7   3     1523.23     1324.56     75.56 o 
  13   7   3      315.77      278.92     43.23 o 
  15   7   3      154.61      153.97     38.55 o 
  -6   8   3     1721.99     1871.04    101.38 o 
  -4   8   3     1416.26     1592.54     88.92 o 
  -2   8   3     3767.84     4153.93    117.32 o 
   0   8   3     3250.37     3172.96     70.68 o 
   2   8   3      463.42      454.02     49.59 o 
   4   8   3     2375.00     2209.02    112.25 o 
   6   8   3       71.65       94.31     20.82 o 
   8   8   3      890.16      810.14     46.79 o 
  10   8   3     1502.13     1300.77     74.62 o 
  12   8   3      292.52      232.27     39.67 o 
  14   8   3      180.55      159.38     38.26 o 
  -7   9   3      125.81       65.35     31.76 o 
  -5   9   3     1367.14     1244.55     86.48 o 
  -3   9   3      553.07      478.69     53.87 o 
  -1   9   3      218.05      239.13     22.03 o 
   1   9   3     1209.62     1374.29     52.24 o 
   3   9   3     1985.75     1966.92    106.88 o 
   5   9   3     1135.75     1320.65     95.52 o 
   7   9   3      436.30      530.92     40.57 o 
   9   9   3      366.94      349.24     35.85 o 
  11   9   3       46.07       42.09     25.22 o 
  13   9   3       43.26       24.51     21.76 o 
  -6  10   3      289.45      240.26     46.78 o 
  -4  10   3      457.62      334.68     50.57 o 
  -2  10   3      917.62      941.01     75.85 o 
   0  10   3     1896.33     1986.22    107.61 o 
   2  10   3      506.55      521.81     63.39 o 
   4  10   3      367.75      440.83     59.85 o 
   6  10   3      193.52      257.83     30.66 o 
   8  10   3       43.96       56.60     20.54 o 
  10  10   3      360.20      400.63     50.13 o 
  12  10   3       48.65       68.33     29.52 o 
  -7  11   3     1501.10     1463.43    106.51 o 
  -5  11   3     2219.76     2174.20    123.73 o 
  -3  11   3       80.84       53.99     26.63 o 
  -1  11   3     3315.33     3757.46    158.30 o 
   1  11   3     5897.52     6936.32    218.64 o 
   3  11   3     1200.20     1247.97     95.76 o 
   5  11   3     3086.74     3429.26    163.68 o 
   7  11   3     2290.81     2498.35     85.36 o 
   9  11   3      936.42     1082.78     59.70 o 
  11  11   3      205.31      220.66     43.04 o 
  13  11   3       11.97       -6.47     18.20 o 
  -6  12   3      174.56      175.52     45.80 o 
  -4  12   3     1137.17     1241.49     98.08 o 
  -2  12   3      290.41      284.85     52.52 o 
   0  12   3      490.63      609.14     72.07 o 
   2  12   3     1874.99     1893.88    120.44 o 
   4  12   3      547.48      563.95     74.39 o 
   6  12   3      365.90      314.03     36.67 o 
   8  12   3      278.27      240.80     35.01 o 
  10  12   3       62.77       64.91     27.69 o 
  12  12   3       12.72       12.09     20.40 o 
  -7  13   3      116.62       99.79     36.40 o 
  -5  13   3      118.25       69.13     33.83 o 
  -3  13   3      511.82      403.57     63.52 o 
  -1  13   3      869.56      804.46     85.87 o 
   1  13   3       66.62       56.55     32.98 o 
   3  13   3      278.71      358.87     64.86 o 
   5  13   3      251.76      218.41     33.10 o 
   7  13   3       51.40       19.91     19.08 o 
   9  13   3       80.22       87.58     24.18 o 
  11  13   3      133.43      109.45     35.11 o 
  -8  14   3      280.83      275.44     60.58 o 
  -6  14   3      441.42      360.21     63.15 o 
  -4  14   3      749.55      803.36     89.17 o 
  -2  14   3      251.00      152.80     45.07 o 
   0  14   3      882.44      769.64     89.41 o 
   2  14   3      997.53      895.94     94.91 o 
   4  14   3      136.81      148.41     54.84 o 
   6  14   3      479.67      528.48     49.57 o 
   8  14   3      130.64      119.95     31.40 o 
  -7  15   3      107.64       50.20     25.90 o 
  -5  15   3       92.40       86.60     35.54 o 
  -3  15   3       10.45        1.22     19.30 o 
  -1  15   3       13.66       32.49     36.03 o 
   1  15   3       16.53       -5.13     27.73 o 
   3  15   3       61.05       61.20     48.00 o 
   5  15   3      128.71      104.12     30.13 o 
   7  15   3       53.57       42.03     24.38 o 
  -8  16   3       96.10       96.98     41.65 o 
  -6  16   3      215.24      185.91     51.30 o 
  -4  16   3      107.60       76.34     34.08 o 
  -2  16   3      331.00      329.67     72.92 o 
   0  16   3      216.67      224.99     65.35 o 
   2  16   3      196.21      160.38     59.49 o 
   4  16   3      203.24      159.24     35.17 o 
   6  16   3       33.13       14.70     24.81 o 
  -5  17   3       47.88       35.06     35.30 o 
  -3  17   3        6.33       17.59     41.53 o 
  -1  17   3       46.42       27.61     46.42 o 
   1  17   3      210.46      219.13     72.07 o 
   3  17   3      218.78      243.77     40.48 o 
   5  17   3       55.92       69.30     39.58 o 
  -2   0   4    25614.64    25086.16    257.00 o 
   0   0   4    14076.40    10360.23    200.26 o 
   2   0   4     1158.41     1266.90     49.71 o 
   4   0   4    17555.07    22126.92    275.07 o 
   6   0   4     1011.00      752.17     35.54 o 
   8   0   4      755.19      500.71     40.49 o 
  10   0   4      356.52      206.43     44.83 o 
  12   0   4      956.49      801.77     83.55 o 
  14   0   4      232.87      197.14     52.16 o 
  16   0   4       46.15       34.57     27.12 o 
  -3   1   4    42144.37    44489.74    529.08 o 
  -1   1   4    50420.59    50722.05    229.06 o 
   1   1   4    17021.49    19178.31    199.10 o 
   3   1   4    10829.81    11197.03    176.87 o 
   5   1   4     4004.72     4057.63     51.87 o 
   7   1   4     1041.59      950.57     33.06 o 
   9   1   4      475.70      417.32     29.40 o 
  11   1   4     1879.95     1715.21     79.02 o 
  13   1   4      368.43      355.04     67.36 o 
  15   1   4       72.25       60.53     24.64 o 
  -4   2   4     2061.26     2032.64     75.12 o 
  -2   2   4     6385.24     6771.65     66.05 o 
   0   2   4     6916.31     4968.91    102.70 o 
   2   2   4    15213.65    15989.19    209.36 o 
   4   2   4     2740.70     2904.66     48.10 o 
   6   2   4      875.89      539.12     20.44 o 
   8   2   4       90.32      129.40     21.54 o 
  10   2   4     1101.97     1532.80     67.98 o 
  12   2   4      329.58      202.36     35.63 o 
  14   2   4      456.49      503.44     53.89 o 
  16   2   4       54.76       71.23     24.40 o 
  -3   3   4     3473.73     3285.47     61.59 o 
  -1   3   4    12506.68    11145.90    126.15 o 
   1   3   4     8409.09     8069.66     93.49 o 
   3   3   4    11324.80    12808.50    203.37 o 
   5   3   4     7218.97     8899.33    190.06 o 
   7   3   4     1554.90     1903.38     54.51 o 
   9   3   4      600.66      572.19     43.55 o 
  11   3   4     1309.02     1448.90     70.72 o 
  13   3   4      541.62      641.59     73.17 o 
  15   3   4      137.84      130.00     31.79 o 
  -4   4   4     2420.87     2215.15     57.12 o 
  -2   4   4       54.37       53.83      8.43 o 
   0   4   4     2709.65     1951.51     54.26 o 
   2   4   4      788.34      525.72     41.16 o 
   4   4   4     1274.37     1117.39     65.84 o 
   6   4   4     1264.47     1114.11     42.29 o 
   8   4   4      412.62      464.23     32.33 o 
  10   4   4      464.33      485.34     43.22 o 
  12   4   4      698.25      682.00     54.46 o 
  -5   5   4     2229.71     2608.43     97.35 o 
  -3   5   4     1107.11     1176.16     40.77 o 
  -1   5   4     2626.45     2305.51     48.22 o 
   1   5   4     1583.48     1724.39     42.32 o 
   3   5   4     4872.26     6433.20    158.06 o 
   5   5   4     2687.26     3297.71    123.61 o 
   7   5   4      883.78      767.79     38.63 o 
   9   5   4      929.99      757.32     54.90 o 
  11   5   4      160.78      106.95     26.45 o 
  13   5   4       61.17       58.84     23.44 o 
  15   5   4      247.75      238.67     59.00 o 
  -6   6   4     2854.97     3264.60    120.56 o 
  -4   6   4    20352.66    23370.85    376.70 o 
  -2   6   4    10236.05    10861.61    129.62 o 
   0   6   4     1280.57     1105.33     27.88 o 
   2   6   4     3397.43     3489.96     78.42 o 
   4   6   4     1707.91     1638.10     87.33 o 
   6   6   4     1662.63     1985.24    105.90 o 
   8   6   4     3024.43     3106.32     81.99 o 
  10   6   4     2653.63     2595.89     98.97 o 
  12   6   4     1106.43     1090.92     68.88 o 
  14   6   4      320.96      344.57     65.84 o 
  -5   7   4     1286.02     1525.85     84.89 o 
  -3   7   4     4554.65     4806.74    159.58 o 
  -1   7   4     2210.88     2356.00     60.98 o 
   1   7   4     1955.45     2276.63     64.72 o 
   3   7   4     3873.61     4398.98    147.92 o 
   5   7   4      572.02      555.28     59.85 o 
   7   7   4      847.38      842.08     44.67 o 
   9   7   4      398.22      385.52     35.23 o 
  11   7   4      200.50      224.50     38.16 o 
  13   7   4      173.67      175.32     35.40 o 
  -6   8   4      110.26       52.89     24.55 o 
  -4   8   4      106.02       53.62     14.64 o 
  -2   8   4      169.65      179.23     20.04 o 
   0   8   4     1243.55     1505.58     52.18 o 
   2   8   4      566.95      649.57     58.39 o 
   4   8   4      556.22      516.19     59.00 o 
   6   8   4       79.63       97.96     35.54 o 
   8   8   4      161.97      166.87     27.32 o 
  10   8   4        4.93        5.99     15.88 o 
  12   8   4        4.38       -8.75     16.98 o 
  14   8   4       25.21       20.20     16.87 o 
  -7   9   4      786.07      862.11     75.36 o 
  -5   9   4     2794.06     2546.38    120.68 o 
  -3   9   4     8053.43     7837.54    143.28 o 
  -1   9   4     4417.59     4890.78     95.66 o 
   1   9   4     6150.01     6435.39    116.06 o 
   3   9   4     5480.44     5572.19    182.61 o 
   5   9   4     1811.28     1888.50    115.18 o 
   7   9   4     2052.75     1970.25     72.21 o 
   9   9   4      601.72      513.78     42.13 o 
  11   9   4      246.65      220.80     39.21 o 
  13   9   4      332.54      336.83     48.76 o 
  -6  10   4     1708.32     1609.64    103.46 o 
  -4  10   4      120.46       63.88     29.80 o 
  -2  10   4     2033.78     2083.57    112.50 o 
   0  10   4     1172.38     1205.95     88.07 o 
   2  10   4      925.27      974.79     50.03 o 
   4  10   4     2212.60     2093.34    121.90 o 
   6  10   4      504.98      490.75     43.74 o 
   8  10   4      651.13      610.79     45.32 o 
  10  10   4       81.89       56.31     20.31 o 
  12  10   4       25.34       13.62     19.85 o 
  -7  11   4      202.29      256.14     50.32 o 
  -5  11   4      157.47      117.38     36.52 o 
  -3  11   4      552.75      372.30     55.33 o 
  -1  11   4      823.36      764.02     72.80 o 
   1  11   4      261.46      236.48     46.78 o 
   3  11   4     1725.09     1777.96    115.79 o 
   5  11   4      480.50      452.31     67.79 o 
   7  11   4        4.63        0.43     13.92 o 
   9  11   4        7.01        3.27     12.74 o 
  11  11   4       12.79       28.24     24.52 o 
  -8  12   4      799.44      731.41     84.65 o 
  -6  12   4     1159.20     1237.46    101.63 o 
  -4  12   4      394.56      343.23     58.51 o 
  -2  12   4      446.58      450.72     64.86 o 
   0  12   4      811.92      839.63     81.72 o 
   2  12   4       82.86      141.81     45.56 o 
   4  12   4       89.15       90.14     39.45 o 
   6  12   4     1087.99     1121.66     60.07 o 
   8  12   4       25.88       34.06     17.87 o 
  10  12   4       78.88       67.12     22.35 o 
  -7  13   4      380.93      256.02     54.36 o 
  -5  13   4     1362.18     1188.48    101.01 o 
  -3  13   4      727.19      680.23     78.78 o 
  -1  13   4      563.54      525.60     71.70 o 
   1  13   4      639.20      479.55     69.75 o 
   3  13   4      178.04      177.60     52.28 o 
   5  13   4      110.79      101.01     39.82 o 
   7  13   4       63.66       73.22     23.70 o 
   9  13   4      267.09      266.77     37.69 o 
  -8  14   4       21.69       13.56     20.52 o 
  -6  14   4        7.05       -2.81     19.30 o 
  -4  14   4      166.65      149.63     46.05 o 
  -2  14   4      261.43      335.66     63.27 o 
   0  14   4      338.74      401.62     67.79 o 
   2  14   4       46.69       64.62     38.35 o 
   4  14   4       56.86       41.29     30.17 o 
   6  14   4      179.10      212.80     35.83 o 
   8  14   4       83.93      110.54     31.49 o 
  -7  15   4      336.89      316.36     63.52 o 
  -5  15   4      110.27       89.41     39.70 o 
  -3  15   4       62.37       43.36     30.78 o 
  -1  15   4      154.72      146.70     48.25 o 
   1  15   4      428.78      398.20     71.46 o 
   3  15   4      119.96      146.82     50.57 o 
   5  15   4       75.82       95.13     29.18 o 
   7  15   4      490.01      434.55     50.81 o 
  -8  16   4      161.73      218.15     53.50 o 
  -6  16   4       79.09       65.84     33.59 o 
  -2  16   4      100.85      153.78     49.71 o 
   0  16   4      258.77      301.46     66.57 o 
   2  16   4       94.16       66.81     35.79 o 
   4  16   4      224.64      225.80     40.27 o 
   6  16   4       59.77       44.37     27.40 o 
  -5  17   4       10.41      -16.37     16.37 o 
  -3  17   4       54.91       30.05     26.02 o 
  -1  17   4       33.64       51.06     30.54 o 
   1  17   4       56.04       81.84     38.96 o 
   3  17   4       54.49       63.90     32.15 o 
  -3   1   5     3991.84     4053.24     75.00 o 
  -1   1   5      328.47      246.51     12.76 o 
   1   1   5     3543.08     3315.05     59.11 o 
   3   1   5    12839.61    15090.20    217.05 o 
   5   1   5     5322.63     6420.06     71.92 o 
   7   1   5     3909.59     4049.57     54.52 o 
   9   1   5     4175.85     3962.85     83.67 o 
  11   1   5     1285.46     1326.97     70.93 o 
  13   1   5      165.62      166.07     33.54 o 
  15   1   5       53.00       72.54     23.27 o 
  -4   2   5     5839.44     6620.33    142.79 o 
  -2   2   5    17334.99    19884.02    129.18 o 
   0   2   5     3419.84     3862.31     52.74 o 
   2   2   5     3450.51     3442.20     93.56 o 
   4   2   5     2448.55     3128.28     39.65 o 
   6   2   5     2935.65     2882.50     48.58 o 
   8   2   5      949.18      907.17     48.83 o 
  10   2   5      308.32      288.00     28.12 o 
  12   2   5     1331.98     1522.31     83.30 o 
  14   2   5      111.09      112.68     30.80 o 
  -5   3   5     1576.50     1924.17     80.49 o 
  -3   3   5     5371.64     5957.43     71.60 o 
  -1   3   5     1740.86     1337.11     31.88 o 
   1   3   5      748.46      691.20     29.34 o 
   3   3   5     3306.42     3754.17    111.52 o 
   5   3   5     2320.97     2999.42    113.96 o 
   7   3   5      503.98      570.76     31.26 o 
   9   3   5     1967.13     2153.90     79.09 o 
  11   3   5      480.24      519.85     67.30 o 
  13   3   5      118.22      161.32     34.94 o 
  15   3   5       26.27       22.25     16.47 o 
  -4   4   5     1634.12     1877.90     53.10 o 
  -2   4   5     3596.95     4337.92     60.30 o 
   0   4   5     6633.95     6557.72    108.99 o 
   2   4   5    16996.93    17158.44    163.55 o 
   4   4   5     7031.77     6731.48    165.51 o 
   6   4   5      760.62      626.85     57.41 o 
   8   4   5      889.53      836.29     40.97 o 
  10   4   5      552.32      507.76     45.48 o 
  12   4   5      498.68      514.85     73.29 o 
  14   4   5       83.94      104.02     29.02 o 
  -5   5   5      176.34      174.06     20.35 o 
  -3   5   5      610.80      584.69     30.70 o 
  -1   5   5     5181.84     4583.27    109.31 o 
   1   5   5     2860.68     2949.31     51.45 o 
   3   5   5       44.29       38.84     17.34 o 
   5   5   5     3970.05     3532.10    130.45 o 
   7   5   5     3214.32     3160.32     77.10 o 
   9   5   5      368.54      286.11     29.52 o 
  11   5   5      396.38      448.80     45.79 o 
  13   5   5      510.17      417.25     69.50 o 
  15   5   5       90.28      125.93     44.83 o 
  -6   6   5     4877.16     4732.19    145.60 o 
  -4   6   5      246.69      170.02     21.31 o 
  -2   6   5     1645.53     1679.50     51.80 o 
   0   6   5     1109.75     1240.14     33.42 o 
   2   6   5     1484.79     1239.46     88.98 o 
   4   6   5      231.96      256.26     39.58 o 
   6   6   5      624.28      563.95     61.81 o 
   8   6   5     2382.26     2052.74     67.83 o 
  10   6   5       50.47       25.95     19.14 o 
  12   6   5       58.20       56.38     21.89 o 
  14   6   5       57.28       40.19     30.05 o 
  -7   7   5     2396.74     2384.66    111.64 o 
  -5   7   5     1776.43     1515.47     55.38 o 
  -3   7   5     5664.11     5081.08     95.42 o 
  -1   7   5     1825.95     1728.34     56.85 o 
   1   7   5     1791.27     1817.29     53.90 o 
   3   7   5     1820.51     2018.34    100.77 o 
   5   7   5      656.13      732.27     67.79 o 
   7   7   5      438.50      436.60     35.05 o 
   9   7   5     1162.95     1199.32     56.12 o 
  11   7   5      300.33      294.88     41.53 o 
  13   7   5      164.00      144.38     33.29 o 
  -6   8   5     4828.85     4483.50    157.08 o 
  -4   8   5     6561.53     6427.55    114.15 o 
  -2   8   5    10119.70    10767.12    146.69 o 
   0   8   5     4884.64     5039.84    102.25 o 
   2   8   5     2913.32     3188.63    128.99 o 
   4   8   5     3866.63     4215.15    158.30 o 
   6   8   5      388.33      345.67     55.58 o 
   8   8   5     1150.06     1216.82     96.62 o 
  10   8   5      397.43      455.02     40.70 o 
  12   8   5      251.56      199.34     37.39 o 
  14   8   5      272.52      360.09     66.69 o 
  -7   9   5      282.13      250.40     47.03 o 
  -5   9   5      256.27      160.74     36.28 o 
  -3   9   5     1019.69      949.45     64.25 o 
  -1   9   5      589.26      792.04     45.07 o 
   1   9   5       85.78      127.37     28.95 o 
   3   9   5     1023.81     1336.04     93.44 o 
   5   9   5     1029.72     1283.15     98.33 o 
   7   9   5      189.22      126.42     43.24 o 
   9   9   5      248.79      202.14     30.16 o 
  11   9   5       14.41       -6.99     12.87 o 
  13   9   5        9.21       28.74     15.98 o 
  -8  10   5      809.80      723.96     78.05 o 
  -6  10   5      115.62      108.34     37.13 o 
  -4  10   5      189.49      164.65     39.33 o 
  -2  10   5     1139.53     1087.71     81.84 o 
   0  10   5      756.42      585.69     65.47 o 
   2  10   5     1971.72     2072.85     75.24 o 
   4  10   5     1408.96     1327.36    100.89 o 
   6  10   5      121.44      106.63     40.19 o 
   8  10   5      173.96      138.67     26.88 o 
  10  10   5      112.51       86.86     21.55 o 
  12  10   5      133.80      120.83     31.43 o 
  -7  11   5     1614.08     1523.04    107.86 o 
  -5  11   5       12.83       20.40     22.23 o 
  -3  11   5       84.74       59.36     26.99 o 
  -1  11   5     2679.56     2388.20    127.64 o 
   1  11   5      261.09      170.39     43.00 o 
   3  11   5      308.56      189.69     46.66 o 
   5  11   5     1348.63     1185.80    101.63 o 
   7  11   5      247.38      241.89     31.95 o 
   9  11   5      136.25      127.26     27.04 o 
  11  11   5       58.93       57.73     21.14 o 
  -8  12   5       14.91       27.61     24.67 o 
  -6  12   5      401.98      382.56     61.93 o 
  -2  12   5     3150.63     3322.26    160.26 o 
   0  12   5      395.41      571.64     72.55 o 
   2  12   5      319.31      319.66     59.61 o 
   4  12   5      570.78      495.18     70.11 o 
   6  12   5       11.68       18.93     28.09 o 
   8  12   5       41.10       44.88     19.31 o 
  10  12   5        5.50       11.71     12.98 o 
  -7  13   5      343.89      254.92     54.72 o 
  -5  13   5      738.69      693.55     79.76 o 
  -3  13   5      508.57      474.29     67.06 o 
  -1  13   5      611.92      539.64     73.29 o 
   1  13   5      327.73      407.72     66.08 o 
   3  13   5      255.12      263.96     57.90 o 
   5  13   5      280.96      251.01     56.92 o 
   7  13   5       77.71       72.72     21.79 o 
   9  13   5      119.85      115.24     24.56 o 
  -8  14   5      237.93      200.56     52.65 o 
  -6  14   5      533.25      618.06     82.08 o 
  -4  14   5      952.40     1080.63    100.16 o 
  -2  14   5      445.02      520.10     74.75 o 
   0  14   5      728.81      923.43     96.74 o 
   2  14   5      235.42      326.37     65.96 o 
   4  14   5       99.08       82.82     38.96 o 
   6  14   5      521.60      522.49     94.79 o 
   8  14   5      237.81      269.01     37.43 o 
  -7  15   5        0.20       -6.84     14.66 o 
  -5  15   5       22.83       15.27     24.18 o 
  -3  15   5       34.79       13.80     23.21 o 
  -1  15   5      142.32      181.39     51.79 o 
   1  15   5      243.83      212.29     56.43 o 
   3  15   5      103.16       45.07     29.93 o 
   5  15   5      145.16      136.56     30.47 o 
   7  15   5       48.05       44.85     23.05 o 
  -8  16   5      131.95      163.92     47.39 o 
  -6  16   5      172.68      159.77     50.81 o 
  -4  16   5      121.24       74.02     32.98 o 
  -2  16   5       55.18       39.58     29.32 o 
   0  16   5       19.69       21.01     24.06 o 
   2  16   5      109.39      102.60     40.92 o 
   4  16   5       19.26       43.24     30.05 o 
  -5  17   5       31.73       38.72     21.62 o 
  -3  17   5       91.80      102.48     40.43 o 
  -1  17   5      102.95      128.13     43.24 o 
   1  17   5      356.02      440.70     79.27 o 
  -4   0   6    38946.90    42627.83    427.76 o 
  -2   0   6    21724.27    19613.39    252.35 o 
   0   0   6    28522.19    23034.19    167.47 o 
   2   0   6    13013.22    13121.56    180.90 o 
   4   0   6     4878.12     4028.14    114.45 o 
   6   0   6     4142.00     4769.70     72.52 o 
   8   0   6    10765.32    11597.54    254.80 o 
  10   0   6     3344.43     3742.81    160.26 o 
  12   0   6      686.28      807.02     84.53 o 
  14   0   6       59.32       99.30     38.60 o 
  -5   1   6    10148.43     9946.82    137.29 o 
  -3   1   6    12273.09    11228.60     92.31 o 
  -1   1   6      786.67      575.69     19.78 o 
   1   1   6     3724.65     3084.35     44.68 o 
   3   1   6     1758.56     1363.38     44.44 o 
   5   1   6      962.96     1007.15     26.73 o 
   7   1   6      586.53      648.27     27.05 o 
   9   1   6      327.88      247.50     32.68 o 
  11   1   6     1466.18     1680.40     81.31 o 
  13   1   6       13.64        0.40     16.14 o 
  15   1   6       30.99       57.31     27.36 o 
  -4   2   6     3828.82     3980.42     59.67 o 
  -2   2   6      694.73      449.93     19.44 o 
   0   2   6     1860.97      966.69     28.61 o 
   2   2   6     3587.16     3479.09     96.50 o 
   4   2   6     6101.77     7744.81    171.25 o 
   6   2   6      710.31      874.57     64.98 o 
   8   2   6     1992.21     1887.02     55.00 o 
  10   2   6     1007.04      801.45     55.74 o 
  12   2   6      167.45      227.62     37.30 o 
  14   2   6       87.18       78.39     25.61 o 
  -5   3   6     4537.75     4850.79    133.63 o 
  -3   3   6      501.88      521.51     22.62 o 
  -1   3   6     2774.65     3522.12     72.11 o 
   1   3   6     3947.60     4132.61    107.84 o 
   3   3   6     3405.91     3723.02    114.08 o 
   5   3   6     2077.68     1580.08     82.20 o 
   7   3   6     1407.97     1149.93     44.06 o 
   9   3   6      947.92      768.67     50.00 o 
  11   3   6      722.34      674.81     55.36 o 
  13   3   6      334.08      297.56     43.05 o 
  15   3   6      106.82       86.73     26.82 o 
  -6   4   6       41.74        9.16     14.17 o 
  -4   4   6     2078.99     2038.04     55.70 o 
  -2   4   6     9877.06     9991.17    162.83 o 
   0   4   6     1801.60     2555.45     59.23 o 
   2   4   6      807.96      885.19     37.41 o 
   4   4   6     1623.42     1668.15     84.65 o 
   6   4   6     4612.59     5282.70    166.49 o 
   8   4   6      442.48      457.61     32.96 o 
  10   4   6       70.83       65.15     22.26 o 
  12   4   6      423.25      372.67     66.69 o 
  14   4   6       59.27       59.15     23.45 o 
  -5   5   6     3811.73     3364.62     79.71 o 
  -3   5   6      993.99      947.04     31.90 o 
  -1   5   6     1502.19     1443.15     38.29 o 
   1   5   6      515.13      567.65     25.22 o 
   3   5   6      277.03      214.71     21.89 o 
   5   5   6      689.54      722.74     61.68 o 
   7   5   6     1096.28     1130.64     50.04 o 
   9   5   6     1296.78     1427.37     57.49 o 
  11   5   6      244.62      316.01     41.82 o 
  13   5   6       80.20      115.43     43.12 o 
  -6   6   6     2230.14     2260.36    100.47 o 
  -4   6   6     2532.76     2380.60     66.82 o 
  -2   6   6     2263.19     2394.56     49.87 o 
   0   6   6     1571.75     1424.71     39.70 o 
   2   6   6     4192.19     3665.83     75.92 o 
   4   6   6      848.09      826.81     66.20 o 
   6   6   6      303.94      323.57     49.59 o 
   8   6   6     1095.82     1203.68     53.31 o 
  10   6   6      267.47      330.53     34.67 o 
  12   6   6      113.69      108.07     30.20 o 
  14   6   6      387.82      467.70     76.95 o 
  -7   7   6     1817.28     1622.84     92.59 o 
  -5   7   6     4121.10     3642.57     87.51 o 
  -3   7   6     2862.65     3055.08     99.49 o 
  -1   7   6     2078.82     2298.83     49.41 o 
   1   7   6     1530.78     1278.12     54.04 o 
   3   7   6     2654.60     2673.42    119.83 o 
   5   7   6     1677.64     1632.97    100.65 o 
   7   7   6      794.31      920.62     83.06 o 
   9   7   6     1503.44     1529.04     78.71 o 
  11   7   6      377.21      312.09     42.17 o 
  13   7   6      486.35      507.03     77.07 o 
  -6   8   6     1398.46     1358.88     88.68 o 
  -4   8   6     1025.53     1029.29     48.71 o 
  -2   8   6     1734.59     1416.87     54.36 o 
   0   8   6     1254.23     1027.81     48.77 o 
   2   8   6      953.56      919.76     49.72 o 
   4   8   6      632.91      614.64     66.08 o 
   6   8   6      292.09      265.79     51.67 o 
   8   8   6       47.64       51.61     18.80 o 
  10   8   6      189.72      222.02     30.87 o 
  12   8   6       47.60       58.07     22.53 o 
  -7   9   6     1075.60     1011.98     80.74 o 
  -5   9   6     1924.26     2089.42     91.61 o 
  -3   9   6     1322.32     1130.25     51.17 o 
  -1   9   6      184.73      151.52     22.90 o 
   1   9   6     1160.11     1221.00     57.14 o 
   3   9   6      603.22      578.48     66.08 o 
   5   9   6        1.34       30.05     25.90 o 
   7   9   6      405.56      359.57     54.17 o 
   9   9   6      408.33      347.86     41.29 o 
  11   9   6       58.06       47.37     22.51 o 
  13   9   6      398.17      392.82     69.01 o 
  -8  10   6     1051.06      871.39     83.06 o 
  -6  10   6     1391.52     1390.39     97.11 o 
  -4  10   6      539.82      590.46     65.47 o 
  -2  10   6     1282.07     1007.71     81.11 o 
   0  10   6     1082.86      943.11     50.82 o 
   2  10   6      604.20      610.38     46.08 o 
   4  10   6      491.53      521.20     67.67 o 
   6  10   6      244.04      215.10     51.55 o 
   8  10   6      162.41      148.34     26.72 o 
  10  10   6        3.67        4.34     11.70 o 
  12  10   6       40.34       49.31     21.32 o 
  -7  11   6       25.50       16.73     22.35 o 
  -5  11   6        3.68       19.42     18.20 o 
  -3  11   6      174.77      184.07     44.83 o 
  -1  11   6      781.56      744.12     77.69 o 
   1  11   6      438.24      388.91     58.75 o 
   5  11   6      223.66      244.66     54.60 o 
   7  11   6       81.57      103.94     25.01 o 
   9  11   6       55.41       55.67     18.57 o 
  11  11   6       24.46       -1.40     19.24 o 
  -8  12   6      624.46      449.62     67.55 o 
  -6  12   6      504.85      424.58     64.62 o 
  -4  12   6       34.07       25.28     23.82 o 
  -2  12   6      888.72      919.15     88.31 o 
   0  12   6     1883.96     1975.35    126.42 o 
   2  12   6     1385.25     1464.05    114.33 o 
   4  12   6     1357.16     1134.98    100.77 o 
   6  12   6      767.22      825.22     94.17 o 
   8  12   6      333.62      334.99     38.70 o 
  10  12   6       94.75      129.34     26.61 o 
  -7  13   6      257.66      270.68     57.16 o 
  -5  13   6      686.54      565.66     74.63 o 
  -3  13   6      161.30      147.43     44.34 o 
  -1  13   6       38.08       15.27     26.02 o 
   1  13   6       91.49      149.63     48.61 o 
   3  13   6       71.53       60.71     32.61 o 
   5  13   6      223.01      179.43     53.74 o 
   7  13   6      125.68      220.71     33.82 o 
   9  13   6       29.74       12.18     12.83 o 
  -8  14   6       82.07       41.53     26.99 o 
  -6  14   6        5.19        7.57     20.52 o 
  -4  14   6       61.00       69.38     35.91 o 
  -2  14   6       34.79       38.11     30.41 o 
   0  14   6       84.13       65.71     38.11 o 
   2  14   6      184.63      295.96     64.25 o 
   4  14   6      122.55      113.35     43.48 o 
   6  14   6       20.14       21.45     18.56 o 
   8  14   6        2.26        1.86     11.22 o 
  -7  15   6      440.87      475.64     74.63 o 
  -5  15   6      309.68      378.04     67.55 o 
  -3  15   6      463.73      539.40     79.27 o 
  -1  15   6      169.24      220.72     57.90 o 
   1  15   6      267.42      355.08     71.46 o 
   3  15   6      328.67      324.30     70.23 o 
   5  15   6      121.85      139.61     47.03 o 
  -6  16   6       60.67       32.86     24.31 o 
  -4  16   6      170.92      173.45     50.20 o 
  -2  16   6       66.27       64.25     31.51 o 
   0  16   6       11.96      -14.54     14.54 o 
   2  16   6       41.61       24.55     22.72 o 
   4  16   6       24.11       48.25     29.80 o 
  -3  17   6        1.72       25.53     19.05 o 
  -1  17   6       32.63       41.04     28.09 o 
   1  17   6       24.63       54.11     27.85 o 
  -5   1   7    10651.58    12952.55    164.62 o 
  -3   1   7     8640.11     9606.07    125.78 o 
  -1   1   7     8656.02     9334.78     66.36 o 
   1   1   7     3683.59     3757.75     49.37 o 
   3   1   7      207.76      166.89     18.57 o 
   5   1   7     1884.74     1813.70     63.46 o 
   7   1   7     2321.08     2119.37     48.89 o 
   9   1   7      577.86      620.46     48.36 o 
  11   1   7      160.90      151.30     31.52 o 
  13   1   7      105.91       64.69     23.92 o 
  -6   2   7     3385.58     3364.27    123.37 o 
  -4   2   7     3237.25     2765.68     71.50 o 
  -2   2   7     3414.21     3349.23     52.61 o 
   0   2   7     4401.53     4980.52     68.70 o 
   2   2   7     5612.46     6659.90    105.94 o 
   4   2   7     3033.03     2997.10    107.49 o 
   6   2   7     4575.84     4988.70    155.13 o 
   8   2   7     1832.89     1976.21     51.20 o 
  10   2   7      876.33      906.74     59.22 o 
  12   2   7      786.97      786.57     61.58 o 
  14   2   7      187.96      182.23     37.06 o 
  -5   3   7    15734.96    16486.57    170.26 o 
  -3   3   7      339.18      403.77     21.05 o 
  -1   3   7      577.96      743.54     27.04 o 
   1   3   7     1476.38     2010.57     47.45 o 
   3   3   7      120.05      109.20     24.06 o 
   5   3   7      309.95      264.94     38.96 o 
   7   3   7      857.68      812.57     38.13 o 
   9   3   7      677.70      827.62     40.66 o 
  11   3   7       27.31       29.95     20.44 o 
  13   3   7       86.97       95.47     27.81 o 
  -6   4   7     2087.19     1825.60     90.39 o 
  -4   4   7      396.38      459.91     23.87 o 
  -2   4   7     2267.68     2383.50     50.41 o 
   0   4   7     3597.13     4046.40     66.50 o 
   2   4   7       27.66       33.62     11.38 o 
   4   4   7      957.72     1106.77     70.97 o 
   6   4   7      286.90      303.41     45.68 o 
   8   4   7      224.48      173.84     23.55 o 
  10   4   7      492.07      385.37     59.97 o 
  12   4   7       40.22       52.22     22.54 o 
  14   4   7       99.16       56.42     22.95 o 
  -5   5   7     1470.03     1199.38     49.24 o 
  -3   5   7     8079.26     8479.88    110.41 o 
  -1   5   7    19840.38    20202.28    158.32 o 
   1   5   7     6909.63     6547.88     89.29 o 
   3   5   7     6790.11     6944.49    116.95 o 
   5   5   7     3844.67     3948.26    145.23 o 
   7   5   7      698.99      638.21     68.40 o 
   9   5   7      629.29      494.31     36.80 o 
  11   5   7       75.12       31.88     31.76 o 
  13   5   7       98.51       61.85     26.09 o 
  -6   6   7      800.52      830.98     43.90 o 
  -4   6   7     1469.03     1529.50     55.97 o 
  -2   6   7      236.05      287.88     30.20 o 
   0   6   7       62.21       72.74     12.09 o 
   2   6   7      567.93      526.30     27.30 o 
   4   6   7      227.87      321.13     29.31 o 
   6   6   7      979.90      891.55     75.97 o 
   8   6   7      457.60      409.38     33.04 o 
  10   6   7      149.70       93.79     23.34 o 
  12   6   7        2.54        3.54     20.03 o 
  -7   7   7     1854.62     2222.82    106.88 o 
  -5   7   7      821.79      761.48     42.36 o 
  -3   7   7     1126.07     1063.16     48.24 o 
  -1   7   7      378.10      423.69     24.56 o 
   1   7   7      503.31      510.12     35.93 o 
   3   7   7      167.93      158.67     37.13 o 
   5   7   7      108.43      101.63     34.93 o 
   7   7   7      503.44      541.96     68.40 o 
   9   7   7      491.31      435.25     68.37 o 
  11   7   7       49.15       70.82     24.61 o 
  13   7   7        8.34      -13.92     15.51 o 
  -6   8   7     1455.22     1378.49     60.47 o 
  -4   8   7     1688.76     1576.45     61.74 o 
  -2   8   7     1065.36      887.28     46.00 o 
   0   8   7       68.09       39.85     14.64 o 
   2   8   7      569.02      552.13     41.51 o 
   4   8   7      395.65      320.88     52.89 o 
   6   8   7      100.22      109.57     39.45 o 
   8   8   7      434.96      329.07     65.90 o 
  10   8   7      181.15      204.83     30.20 o 
  12   8   7      227.22      273.15     46.17 o 
  -7   9   7      452.99      452.55     57.29 o 
  -5   9   7      593.75      613.81     41.73 o 
  -3   9   7       36.59       57.99     16.97 o 
  -1   9   7      171.07      183.93     25.55 o 
   1   9   7      493.86      467.02     39.43 o 
   3   9   7      366.59      302.06     35.67 o 
   5   9   7      289.83      277.39     53.13 o 
   7   9   7       29.56       19.05     25.90 o 
   9   9   7       28.26       36.75     17.03 o 
  11   9   7        0.39      -11.05     11.69 o 
  -8  10   7      915.46      755.84     75.00 o 
  -6  10   7      390.99      308.79     51.06 o 
  -4  10   7     1771.45     1846.12    111.76 o 
  -2  10   7      703.16      828.98     48.67 o 
   0  10   7     1461.10     1674.53     69.81 o 
   2  10   7     3305.57     3667.09    108.40 o 
   4  10   7     1589.12     1612.82    113.47 o 
   6  10   7      898.60      957.38     92.95 o 
   8  10   7      394.63      355.98     69.32 o 
  10  10   7       78.93       57.73     19.18 o 
  12  10   7      367.07      342.13     67.67 o 
  -7  11   7       36.85       -9.28     15.51 o 
  -5  11   7      377.29      362.53     56.43 o 
  -3  11   7      561.87      536.83     65.59 o 
  -1  11   7     1658.69     1836.10    116.28 o 
   1  11   7      330.31      391.36     61.32 o 
   3  11   7      675.14      709.89     75.91 o 
   5  11   7      974.68     1160.51    104.19 o 
   7  11   7      114.52      122.88     45.56 o 
   9  11   7       15.73       14.94     14.47 o 
  11  11   7      114.13      110.90     32.15 o 
  -8  12   7      131.71      157.45     47.15 o 
  -6  12   7      154.42      130.94     41.29 o 
  -4  12   7     1146.47     1259.94    101.38 o 
  -2  12   7      181.28      220.35     51.30 o 
   0  12   7       91.33       75.85     36.64 o 
   2  12   7      167.42      160.50     48.49 o 
   4  12   7      320.60      332.85     62.42 o 
   6  12   7      229.16      215.71     55.70 o 
   8  12   7       34.19       23.32     14.90 o 
  10  12   7      120.78      117.55     25.14 o 
  -9  13   7      114.49      179.43     50.20 o 
  -7  13   7      464.54      497.14     72.55 o 
  -5  13   7      760.09      898.87     92.22 o 
  -3  13   7       78.62       78.91     35.91 o 
  -1  13   7      558.14      361.31     66.08 o 
   1  13   7      608.94      534.27     77.20 o 
   3  13   7      278.44      258.83     58.63 o 
   5  13   7      171.93      159.28     49.84 o 
   7  13   7      126.98      148.77     40.22 o 
  -8  14   7      297.75      302.43     60.22 o 
  -6  14   7      460.90      420.79     68.89 o 
  -4  14   7      766.22      670.34     85.38 o 
  -2  14   7      515.29      453.41     74.51 o 
   0  14   7      237.35      208.63     56.19 o 
   2  14   7      126.47      113.60     43.36 o 
   4  14   7      179.81      174.79     50.69 o 
   6  14   7      138.91      134.48     47.27 o 
  -9  15   7        1.07       -5.25     17.47 o 
  -7  15   7        3.38       -0.37     17.71 o 
  -5  15   7       55.86       63.03     37.13 o 
  -3  15   7      146.88      147.55     49.96 o 
  -1  15   7       32.42       -5.99     22.60 o 
   1  15   7      132.67      106.27     47.76 o 
   3  15   7       25.97       18.69     24.06 o 
   5  15   7        0.38        0.24     17.59 o 
  -6  16   7       22.86       28.22     23.33 o 
  -4  16   7       79.97      114.33     44.34 o 
  -2  16   7      122.37      140.71     46.17 o 
   0  16   7       11.38       41.29     25.41 o 
   2  16   7      100.88      145.23     51.18 o 
  -3  17   7      296.88      333.09     70.60 o 
  -1  17   7      162.70      200.81     56.19 o 
  -6   0   8    11487.27    11149.51    234.64 o 
  -4   0   8    22667.67    24398.60    332.60 o 
  -2   0   8     2170.21     2702.61    100.65 o 
   0   0   8     6566.55     7637.26    133.02 o 
   2   0   8      391.70      399.62     27.69 o 
   4   0   8      583.14      532.31     45.44 o 
   6   0   8     1992.17     2034.47     97.47 o 
   8   0   8     2088.85     1936.51    107.49 o 
  10   0   8      728.51      555.03     67.79 o 
  12   0   8       32.35       52.28     30.41 o 
  14   0   8      152.34      201.30     53.50 o 
  -5   1   8      447.79      522.36     36.79 o 
  -3   1   8     1431.84     1733.24     35.42 o 
  -1   1   8     1117.72     1088.44     25.35 o 
   1   1   8      118.86      176.77     12.77 o 
   3   1   8     1439.63     1609.24     50.85 o 
   5   1   8      651.37      478.09     33.32 o 
   7   1   8      320.90      307.03     32.81 o 
   9   1   8       94.34       95.70     24.57 o 
  11   1   8      154.16      132.67     30.57 o 
  13   1   8      122.12       89.84     31.76 o 
  -6   2   8     1843.88     2172.13    102.97 o 
  -4   2   8     2795.52     2678.54     50.79 o 
  -2   2   8     3324.54     3611.34     58.86 o 
   0   2   8     4778.14     4810.66     55.21 o 
   2   2   8      355.32      482.24     26.22 o 
   4   2   8     1402.05     1569.48     55.30 o 
   6   2   8       71.47       78.41     18.38 o 
   8   2   8       37.68       73.70     21.89 o 
  10   2   8      468.50      365.26     41.69 o 
  12   2   8       43.79       42.69     21.16 o 
  14   2   8        2.23       19.81     15.73 o 
  -7   3   8     5710.44     5473.13    168.44 o 
  -5   3   8     6476.35     6507.31     99.29 o 
  -3   3   8     4691.45     4115.56     66.55 o 
  -1   3   8    13460.97    11936.49    230.61 o 
   1   3   8    10202.04     9918.85    261.22 o 
   3   3   8     4621.01     5180.52    104.82 o 
   5   3   8     1674.80     1634.68     90.51 o 
   7   3   8     1634.19     1558.46     97.84 o 
   9   3   8      933.62     1003.81     61.22 o 
  11   3   8      215.47      210.88     36.40 o 
  13   3   8      320.67      356.94     46.32 o 
  -6   4   8       98.19       41.16     23.21 o 
  -4   4   8      952.51      810.20     31.93 o 
  -2   4   8    10049.05     9839.02    107.69 o 
   0   4   8     3040.02     3381.83     64.13 o 
   2   4   8     1290.67     1320.67     43.74 o 
   4   4   8      905.15     1004.41     69.26 o 
   6   4   8     1364.38     1572.51     95.76 o 
   8   4   8      243.34      184.90     24.57 o 
  10   4   8       60.11       59.61     35.30 o 
  12   4   8       63.16       99.73     27.87 o 
  14   4   8      152.05      145.72     47.39 o 
  -7   5   8      846.02      899.00     69.87 o 
  -5   5   8     1156.33      962.47     45.05 o 
  -3   5   8      384.53      376.56     23.57 o 
  -1   5   8      102.34       88.37     13.26 o 
   1   5   8      101.28      129.16     15.97 o 
   3   5   8      404.84      406.80     31.92 o 
   5   5   8       54.47       35.18     23.70 o 
   7   5   8      773.58      783.20     74.51 o 
   9   5   8      622.94      567.29     39.09 o 
  11   5   8      116.81      104.19     38.35 o 
  13   5   8       29.63       44.01     19.39 o 
  -6   6   8     1329.91     1471.42     59.33 o 
  -4   6   8     1279.06     1436.31     56.01 o 
  -2   6   8      101.53      115.82     15.01 o 
   0   6   8      879.76      976.23     36.36 o 
   2   6   8     1398.29     1452.81     46.38 o 
   4   6   8      918.95      888.22     46.93 o 
   6   6   8     2729.31     2627.24    133.38 o 
   8   6   8     1702.48     1604.43    137.05 o 
  10   6   8      118.53      112.85     23.50 o 
  12   6   8       97.06       95.76     38.96 o 
  -7   7   8     1003.13     1173.39     56.53 o 
  -5   7   8      779.55      960.11     48.79 o 
  -3   7   8      575.03      551.33     37.71 o 
  -1   7   8      767.28      629.11     30.62 o 
   1   7   8      465.81      548.51     39.49 o 
   3   7   8      826.38      814.30     59.79 o 
   5   7   8      689.26      633.08     70.11 o 
   7   7   8      640.46      575.80     70.48 o 
   9   7   8      459.03      284.93     73.29 o 
  11   7   8      169.13      219.64     38.29 o 
  -6   8   8      589.14      580.73     47.51 o 
  -4   8   8      968.85     1085.78     52.33 o 
  -2   8   8     2123.81     2179.60     73.63 o 
   0   8   8      122.50      113.85     21.81 o 
   2   8   8      815.79      755.18     49.81 o 
   4   8   8     1074.92     1251.88     94.91 o 
   6   8   8      653.36      748.39     82.45 o 
   8   8   8      256.47      218.77     34.43 o 
  10   8   8      105.07       96.65     23.02 o 
  12   8   8       42.53       46.17     32.25 o 
  -7   9   8      276.31      249.06     45.44 o 
  -5   9   8     1201.59     1149.07     56.99 o 
  -3   9   8      727.67      786.40     47.71 o 
  -1   9   8      133.98      123.22     23.92 o 
   1   9   8     1905.45     1764.40     73.29 o 
   3   9   8      953.21      886.22     78.11 o 
   5   9   8      548.27      619.77     76.83 o 
   7   9   8      126.34      227.19     55.21 o 
   9   9   8      220.31      162.27     34.42 o 
  11   9   8       45.32       30.76     13.78 o 
  -8  10   8      327.43      242.09     51.55 o 
  -6  10   8       50.84       61.44     28.46 o 
  -4  10   8       73.55       36.28     24.67 o 
  -2  10   8     1084.90     1067.70     56.97 o 
   0  10   8      987.60      893.16     54.12 o 
   2  10   8      108.33      111.87     26.29 o 
   4  10   8      418.36      437.49     45.86 o 
   6  10   8      249.08      234.28     55.09 o 
   8  10   8       76.67       79.38     21.15 o 
  10  10   8       90.94      102.20     23.58 o 
  -7  11   8       12.88       19.67     23.45 o 
  -5  11   8       34.65       27.61     27.85 o 
  -3  11   8       84.38       63.39     31.88 o 
  -1  11   8      500.80      531.95     68.89 o 
   1  11   8      342.49      322.34     58.87 o 
   3  11   8      277.91      239.99     35.26 o 
   5  11   8      234.20      177.40     34.70 o 
   7  11   8       83.01       80.37     36.77 o 
   9  11   8       56.00       29.73     14.78 o 
  -8  12   8      533.67      537.32     71.58 o 
  -6  12   8      356.85      334.31     58.26 o 
  -4  12   8      405.02      328.45     59.61 o 
  -2  12   8     1404.01     1458.30    110.18 o 
   0  12   8     1142.28     1194.35    101.99 o 
   2  12   8      393.49      323.20     59.73 o 
   4  12   8      508.54      627.10     80.74 o 
   6  12   8      116.74      109.81     45.19 o 
   8  12   8      270.32      255.76     38.37 o 
  -9  13   8      226.41      251.25     57.65 o 
  -7  13   8      345.52      334.80     64.37 o 
  -5  13   8      367.77      428.24     67.18 o 
  -3  13   8      650.36      657.15     80.98 o 
  -1  13   8       66.03       61.93     34.69 o 
   1  13   8      239.91      178.09     52.28 o 
   3  13   8      236.86      219.13     55.45 o 
   5  13   8       90.49       70.60     37.38 o 
   7  13   8      241.82      283.89     37.63 o 
  -8  14   8        7.69        0.00     18.81 o 
  -6  14   8       43.68       57.04     32.00 o 
  -4  14   8      273.14      288.51     61.32 o 
  -2  14   8      129.35       97.84     39.70 o 
   0  14   8       31.64       51.06     31.76 o 
   2  14   8        1.81        1.71     22.47 o 
   4  14   8       16.50       28.46     28.34 o 
   6  14   8        7.06       11.85     21.99 o 
  -9  15   8       81.12       48.25     31.03 o 
  -7  15   8       97.62       70.60     36.40 o 
  -5  15   8      349.61      276.66     61.32 o 
  -3  15   8      675.96      597.78     84.04 o 
  -1  15   8      129.55       99.79     45.19 o 
   1  15   8       54.42       60.58     33.96 o 
   3  15   8      333.71      417.98     76.59 o 
   5  15   8      128.12      243.68     60.95 o 
  -6  16   8       24.73        6.11     21.25 o 
  -4  16   8      192.71      188.47     51.42 o 
  -2  16   8       34.57       20.64     24.67 o 
   0  16   8       80.89       93.20     39.45 o 
   2  16   8      150.66      169.05     48.49 o 
  -7   1   9     2499.35     2534.41    118.85 o 
  -5   1   9     1306.11     1079.82     51.97 o 
  -3   1   9     2267.56     1962.78     38.38 o 
  -1   1   9     9497.57    10158.08    131.28 o 
   1   1   9     2599.00     2513.85     44.99 o 
   3   1   9      882.98      833.31     36.28 o 
   5   1   9     1052.20     1074.36     49.03 o 
   7   1   9      495.59      447.39     39.08 o 
   9   1   9      864.93      794.72     54.61 o 
  11   1   9       83.29       44.18     34.57 o 
  13   1   9      134.62      134.47     31.93 o 
  -6   2   9     2339.38     2397.22     78.68 o 
  -4   2   9      615.76      466.49     23.13 o 
  -2   2   9      529.03      501.43     23.64 o 
   0   2   9     3003.18     2521.28     53.79 o 
   2   2   9     2344.93     2158.20     44.82 o 
   4   2   9      296.26      325.86     35.61 o 
   6   2   9      130.87      158.28     24.10 o 
   8   2   9      280.93      210.01     31.22 o 
  10   2   9      248.02      246.11     36.28 o 
  12   2   9      327.72      346.06     44.87 o 
  -7   3   9      942.73      853.68     71.58 o 
  -5   3   9      369.08      307.65     21.61 o 
  -3   3   9     1581.64     1963.23     47.02 o 
  -1   3   9     1539.70     1640.06     46.15 o 
   1   3   9     1516.03     1311.90     43.28 o 
   3   3   9      649.36      582.37     32.00 o 
   5   3   9      643.78      629.30     57.16 o 
   7   3   9      458.84      412.03     38.43 o 
   9   3   9      112.45      113.76     27.98 o 
  11   3   9       48.09       39.07     23.46 o 
  13   3   9       45.93        4.93     16.37 o 
  -6   4   9     2840.65     3097.78     79.76 o 
  -4   4   9     3635.17     3456.51     66.49 o 
  -2   4   9     2913.54     2964.78     60.88 o 
   0   4   9     4929.59     5378.43     85.28 o 
   2   4   9     2169.94     2220.69     59.10 o 
   4   4   9     1014.22      851.94     47.78 o 
   6   4   9       53.14       88.56     31.39 o 
   8   4   9      503.26      586.23     37.71 o 
  10   4   9      226.07      282.37     40.01 o 
  12   4   9      208.18      256.61     41.45 o 
  -7   5   9     3984.34     4370.27    156.23 o 
  -5   5   9     3002.59     2651.26     69.32 o 
  -3   5   9     1982.83     1656.41     60.80 o 
  -1   5   9     3222.14     3650.23     70.61 o 
   1   5   9     1952.16     2013.94     55.28 o 
   3   5   9     2403.63     2501.39     66.25 o 
   5   5   9      343.83      396.00     36.62 o 
   7   5   9      620.94      730.07     75.00 o 
   9   5   9      135.96      219.50     50.20 o 
  11   5   9       93.90      100.27     29.86 o 
  13   5   9      168.39      185.61     38.05 o 
  -6   6   9     3371.85     3133.09     87.28 o 
  -4   6   9     3027.97     2941.20     79.01 o 
  -2   6   9     1557.46     1286.46     43.66 o 
   0   6   9      414.77      333.60     24.29 o 
   2   6   9        0.10       -2.53      7.57 o 
   4   6   9      245.55      197.46     30.90 o 
   6   6   9      111.80       91.12     34.93 o 
   8   6   9      350.88      336.47     46.65 o 
  10   6   9       17.77        4.15     20.28 o 
  12   6   9      145.31      135.34     44.09 o 
  -7   7   9      900.42      704.02     47.64 o 
  -5   7   9     1101.16     1040.36     52.01 o 
  -3   7   9      640.35      650.21     32.41 o 
  -1   7   9     1209.24     1329.57     45.84 o 
   1   7   9     1622.02     1652.64     78.23 o 
   3   7   9      303.89      284.98     34.34 o 
   5   7   9     1281.30     1278.26     96.01 o 
   7   7   9     1250.45     1221.83     98.94 o 
   9   7   9      111.26       80.36     20.73 o 
  11   7   9      269.77      254.31     56.80 o 
  -8   8   9      102.19      118.97     34.32 o 
  -6   8   9      715.73      606.97     43.86 o 
  -4   8   9     1099.94     1039.46     53.27 o 
  -2   8   9       76.54      121.31     22.94 o 
   0   8   9     1702.89     1583.13     68.88 o 
   2   8   9     1457.56     1516.83     69.83 o 
   4   8   9     1294.48     1366.68     71.54 o 
   6   8   9     1021.71     1084.78     96.13 o 
   8   8   9      592.67      269.50    162.27 o 
  10   8   9      554.69      369.36    142.00 o 
  -7   9   9      308.57      266.67     33.06 o 
  -5   9   9      226.99      233.55     30.31 o 
  -3   9   9     1072.73     1059.69     56.38 o 
  -1   9   9     2439.60     2638.82     89.82 o 
   1   9   9      150.13      157.20     27.46 o 
   3   9   9      316.61      328.32     40.29 o 
   5   9   9      513.13      538.18     73.53 o 
   7   9   9       33.81       42.26     29.93 o 
   9   9   9       91.95       59.71     29.11 o 
  11   9   9       48.38       39.94     14.85 o 
  -8  10   9      143.01      255.90     52.65 o 
  -6  10   9      110.18      119.95     37.01 o 
  -4  10   9      385.08      379.89     37.87 o 
  -2  10   9      349.45      340.26     36.92 o 
   0  10   9      696.42      711.07     52.03 o 
   2  10   9      379.48      410.72     43.61 o 
   4  10   9      255.61      269.09     38.40 o 
   6  10   9      377.88      387.20     66.94 o 
   8  10   9       71.54       53.41     16.93 o 
  10  10   9       30.55       14.43     13.36 o 
  -7  11   9      457.15      427.51     63.64 o 
  -5  11   9     1189.95     1070.37     92.95 o 
  -3  11   9     1810.76     1830.12    118.73 o 
  -1  11   9     1025.81     1001.23     89.41 o 
   1  11   9     1443.28     1485.79    103.58 o 
   3  11   9      608.69      621.30     55.04 o 
   5  11   9      308.26      354.86     45.48 o 
   7  11   9      216.49      162.82     52.16 o 
   9  11   9      232.63      243.44     61.32 o 
  -8  12   9       67.88       37.99     27.36 o 
  -6  12   9      219.12      206.18     48.74 o 
  -4  12   9      740.96      734.83     81.59 o 
  -2  12   9      194.94      180.41     47.76 o 
   0  12   9      402.08      369.13     62.91 o 
   4  12   9      162.21      159.52     49.47 o 
   6  12   9       31.93        1.34     25.16 o 
   8  12   9       10.44        4.55     11.30 o 
  -9  13   9      220.87      160.26     48.86 o 
  -7  13   9      479.91      434.84     70.11 o 
  -5  13   9       13.95        8.67     21.62 o 
  -3  13   9      389.52      399.54     67.06 o 
  -1  13   9      314.97      376.21     69.87 o 
   1  13   9        5.85       29.44     25.90 o 
   3  13   9       76.25       57.53     32.98 o 
   5  13   9       85.07       89.90     39.94 o 
   7  13   9      208.56      231.83     61.07 o 
  -8  14   9      415.12      351.54     64.62 o 
  -6  14   9      260.28      269.21     59.00 o 
  -4  14   9      858.58      772.45     90.75 o 
  -2  14   9      130.20      126.30     44.83 o 
   0  14   9       24.34       46.42     32.37 o 
   2  14   9      302.62      314.28     67.06 o 
   4  14   9      219.13      263.35     61.68 o 
   6  14   9       95.57      123.00     45.93 o 
  -9  15   9        2.10      -14.29     20.03 o 
  -7  15   9       59.60       13.31     21.38 o 
  -5  15   9       47.99       86.85     32.86 o 
  -3  15   9      126.99      174.67     52.28 o 
  -1  15   9       17.88      -20.03     20.03 o 
   1  15   9       34.90       35.67     27.12 o 
   3  15   9       19.60       24.18     21.01 o 
  -6  16   9       65.97       54.84     28.58 o 
  -4  16   9      404.45      413.47     75.24 o 
  -2  16   9      167.63      178.33     50.20 o 
   0  16   9       34.54       38.96     28.83 o 
  -6   0  10     1093.13      833.65     68.77 o 
  -4   0  10     2793.96     2233.93    104.92 o 
  -2   0  10     1358.44     1037.27     71.70 o 
   0   0  10       67.88       66.95     12.82 o 
   2   0  10        4.96        4.37      9.01 o 
   4   0  10      529.01      565.58     39.39 o 
   6   0  10      249.54      260.90     43.36 o 
   8   0  10      154.50      111.28     35.06 o 
  10   0  10       48.57       36.03     31.39 o 
  12   0  10      229.97      282.65     58.63 o 
  -7   1  10     1659.41     1481.45     67.02 o 
  -5   1  10      545.79      511.67     38.81 o 
  -3   1  10     3776.31     3284.49     89.61 o 
  -1   1  10     4141.08     4012.28     64.83 o 
   1   1  10     2770.29     2942.93     50.05 o 
   3   1  10     3050.27     3624.56     63.69 o 
   5   1  10     1018.35     1128.82     51.24 o 
   7   1  10      473.02      438.61     38.75 o 
   9   1  10      443.99      521.21     45.99 o 
  11   1  10      143.52      131.02     31.38 o 
  13   1  10      124.08      158.57     32.72 o 
  -8   2  10     2306.01     2454.28    126.79 o 
  -6   2  10     2376.54     2755.23     89.05 o 
  -4   2  10     1891.79     2365.03     76.96 o 
  -2   2  10     1947.13     1807.05     44.89 o 
   0   2  10      905.99     1007.17     36.75 o 
   2   2  10     1477.11     1132.88     34.04 o 
   4   2  10      265.56      225.90     21.55 o 
   6   2  10      154.53      157.06     25.03 o 
   8   2  10      145.75      128.24     26.51 o 
  10   2  10      252.88      248.83     37.29 o 
  12   2  10      227.82      270.00     40.74 o 
  -7   3  10       60.47      144.87     37.62 o 
  -5   3  10     1417.13     1586.47     45.70 o 
  -3   3  10     1095.80     1066.08     36.47 o 
  -1   3  10      686.51      675.87     30.41 o 
   1   3  10     2493.36     2393.85     60.46 o 
   3   3  10     1889.87     1865.17     46.83 o 
   5   3  10      307.56      377.48     33.61 o 
   7   3  10      382.44      448.68     40.64 o 
   9   3  10      381.26      383.05     42.31 o 
  11   3  10      372.15      352.76     43.36 o 
  13   3  10      179.62      232.17     38.91 o 
  -8   4  10     1364.85     1566.89     99.43 o 
  -6   4  10       51.05       58.74     13.05 o 
  -4   4  10     1789.91     1687.57     48.53 o 
  -2   4  10     1922.27     2215.60     54.72 o 
   0   4  10       35.60       28.86     11.21 o 
   2   4  10      102.97       78.97     15.64 o 
   4   4  10       70.06       42.57     15.58 o 
   6   4  10        9.84       11.97     20.03 o 
   8   4  10      153.09      134.19     28.66 o 
  10   4  10        8.47       32.26     19.95 o 
  12   4  10       55.03       88.56     28.28 o 
  -7   5  10     1861.74     1924.54    108.34 o 
  -5   5  10      949.52     1080.54     41.58 o 
  -3   5  10      680.60      617.68     30.92 o 
  -1   5  10     1361.22     1176.67     42.97 o 
   1   5  10     1744.92     1727.80     53.44 o 
   3   5  10      317.80      310.38     27.12 o 
   5   5  10      241.16      198.87     29.14 o 
   7   5  10       80.05      102.24     37.01 o 
   9   5  10       14.74      -11.48     19.91 o 
  11   5  10       96.06      112.29     30.07 o 
  -8   6  10     3865.45     3436.83    148.16 o 
  -6   6  10     3381.04     3483.40     93.15 o 
  -4   6  10     2377.45     2434.47     62.45 o 
  -2   6  10     2753.39     2829.43     66.87 o 
   0   6  10     6060.26     6127.23    100.24 o 
   2   6  10      631.40      692.76     36.47 o 
   4   6  10     1175.79     1244.88     66.31 o 
   6   6  10     2964.12     3104.71    146.45 o 
   8   6  10      751.32      528.15    183.10 o 
  10   6  10      477.85      462.69     70.23 o 
  12   6  10      141.16      178.75     43.42 o 
  -7   7  10     1289.61     1161.58     58.59 o 
  -5   7  10       67.20       42.82     16.24 o 
  -3   7  10      608.74      688.91     35.56 o 
  -1   7  10      137.78      114.15     23.14 o 
   1   7  10     1936.57     1835.69     74.88 o 
   3   7  10      683.19      707.16     50.92 o 
   5   7  10     1069.85     1167.84     94.42 o 
   7   7  10      241.10      201.42     49.84 o 
   9   7  10      138.42      117.76     23.10 o 
  11   7  10      114.62      129.72     44.22 o 
  -8   8  10      421.31      457.39     42.57 o 
  -6   8  10      488.84      564.77     44.16 o 
  -4   8  10       36.35       29.78     15.98 o 
  -2   8  10      308.72      261.22     31.74 o 
   0   8  10      266.79      328.40     36.00 o 
   2   8  10      700.45      724.94     52.42 o 
   4   8  10      320.32      274.20     38.03 o 
   6   8  10      201.15      210.21     50.45 o 
   8   8  10       35.35       36.77     26.75 o 
  10   8  10       30.51       50.57     29.56 o 
  -7   9  10      533.86      565.08     46.89 o 
  -5   9  10     2351.01     2351.18     85.11 o 
  -3   9  10      545.49      444.60     41.12 o 
  -1   9  10      878.87      765.75     52.17 o 
   1   9  10      892.47      976.95     60.11 o 
   3   9  10      773.61      839.12     59.07 o 
   5   9  10     1567.61     1574.46     82.92 o 
   7   9  10      289.41      335.05     64.37 o 
   9   9  10      357.78      373.52     68.65 o 
  -8  10  10       17.81        3.05     24.92 o 
  -6  10  10      674.79      620.14     69.87 o 
  -4  10  10      476.21      407.66     40.41 o 
  -2  10  10     1003.01     1035.84     78.78 o 
   0  10  10      571.26      578.11     49.27 o 
   2  10  10     1038.75     1027.75     65.90 o 
   4  10  10      318.21      361.89     46.12 o 
   6  10  10       91.34       81.18     28.09 o 
   8  10  10      120.02       71.51     20.77 o 
  10  10  10       26.64       27.04     21.75 o 
  -9  11  10       43.28       50.69     30.66 o 
  -7  11  10      554.32      561.02     72.43 o 
  -5  11  10       36.50       41.29     29.68 o 
  -3  11  10      343.80      305.37     56.92 o 
  -1  11  10      367.65      456.95     67.30 o 
   1  11  10      350.11      346.41     42.73 o 
   3  11  10        3.60       -7.77     16.31 o 
   5  11  10      113.83      108.49     30.83 o 
   7  11  10       79.62       61.52     27.76 o 
   9  11  10        2.78       -3.31     13.48 o 
  -8  12  10      207.48      181.51     47.64 o 
  -6  12  10      496.45      540.74     73.04 o 
  -4  12  10      403.67      457.44     69.38 o 
  -2  12  10      233.89      229.27     52.16 o 
   0  12  10      208.79      244.78     55.21 o 
   2  12  10       64.12       79.52     38.11 o 
   4  12  10      103.76      143.16     47.51 o 
   6  12  10      150.25      225.24     56.80 o 
   8  12  10      145.07      185.30     25.98 o 
  -9  13  10      120.77      112.37     43.12 o 
  -7  13  10       87.78       92.71     39.45 o 
  -5  13  10       64.92       44.34     31.88 o 
  -3  13  10      231.47      198.12     53.26 o 
  -1  13  10       10.81        8.79     24.80 o 
   1  13  10      204.27      185.05     53.13 o 
   3  13  10      318.33      247.96     58.63 o 
   5  13  10       32.44       33.59     25.53 o 
  -8  14  10      102.64      135.22     42.14 o 
  -6  14  10      215.81      217.30     52.65 o 
  -4  14  10       91.54       78.42     33.22 o 
  -2  14  10      204.59      220.23     57.29 o 
   0  14  10       57.71       62.42     35.54 o 
   2  14  10      106.74       79.40     37.87 o 
   4  14  10       54.62       63.39     32.61 o 
  -7  15  10      118.99      127.89     42.26 o 
  -5  15  10      168.06      266.16     57.78 o 
  -3  15  10      322.12      393.07     71.82 o 
  -1  15  10      113.01       80.74     39.82 o 
   1  15  10      171.85      146.58     49.47 o 
   3  15  10      283.11      289.00     65.71 o 
  -4  16  10       78.24       80.13     39.21 o 
  -2  16  10      263.17      386.59     74.39 o 
   0  16  10      293.72      396.36     76.46 o 
  -7   1  11     5580.01     5628.22    132.92 o 
  -5   1  11     1385.84     1157.08     67.42 o 
  -3   1  11     1897.50     1802.36     69.83 o 
  -1   1  11     3277.20     3613.48     99.78 o 
   1   1  11      220.91      236.32     31.21 o 
   3   1  11     1783.48     1790.04     57.75 o 
   5   1  11     1065.00     1120.45     46.20 o 
   7   1  11      208.55      175.28     28.36 o 
   9   1  11      577.63      584.57     50.16 o 
  11   1  11      357.94      442.84     47.98 o 
  -8   2  11      551.54      459.39     61.81 o 
  -6   2  11      995.87      977.80     55.17 o 
  -4   2  11     2084.20     2061.63     76.22 o 
  -2   2  11     1492.20     1818.08     70.46 o 
   0   2  11      338.35      429.92     38.77 o 
   2   2  11      839.29      855.90     39.28 o 
   4   2  11      479.44      443.96     32.86 o 
   6   2  11      193.28      171.97     26.69 o 
   8   2  11      289.72      326.86     37.11 o 
  10   2  11      162.53      170.89     33.33 o 
  12   2  11      162.37      206.51     37.15 o 
  -7   3  11      950.88     1018.19     58.13 o 
  -5   3  11       90.48       77.17     20.75 o 
  -3   3  11      483.93      385.88     35.66 o 
  -1   3  11       12.89        3.33     11.60 o 
   1   3  11      261.62      221.06     22.26 o 
   3   3  11      288.20      291.11     26.60 o 
   5   3  11      343.06      352.13     37.14 o 
   7   3  11      252.73      280.33     48.25 o 
   9   3  11      147.17      174.26     32.16 o 
  11   3  11        1.54       20.45     16.90 o 
  -8   4  11      652.85      554.18     66.45 o 
  -6   4  11      720.22      638.18     47.64 o 
  -4   4  11     3406.64     3522.26     98.67 o 
  -2   4  11     5272.64     5264.74    109.75 o 
   0   4  11     4347.36     4492.31    102.12 o 
   2   4  11     4584.56     4908.73     95.82 o 
   4   4  11      790.78      950.48     46.53 o 
   6   4  11      123.72      110.04     25.00 o 
   8   4  11      288.17      243.80     49.59 o 
  10   4  11      156.00      114.33     42.75 o 
  12   4  11      137.24      114.45     41.04 o 
  -7   5  11      331.81      311.96     50.57 o 
  -5   5  11      129.83      124.68     25.23 o 
  -3   5  11      272.82      242.23     22.16 o 
  -1   5  11       73.21       51.48     13.75 o 
   1   5  11      358.99      374.79     28.33 o 
   3   5  11      108.13      146.89     21.77 o 
   5   5  11       54.75       37.15     15.28 o 
   7   5  11     1047.87     1033.60     89.29 o 
   9   5  11       28.93       23.94     23.82 o 
  11   5  11      129.29      106.88     40.06 o 
  -8   6  11      522.96      420.31     60.71 o 
  -6   6  11      104.24       82.33     33.96 o 
  -4   6  11      441.78      400.96     28.26 o 
  -2   6  11      482.94      599.79     33.82 o 
   0   6  11      207.73      181.07     21.62 o 
   2   6  11      731.99      716.89     39.76 o 
   4   6  11       99.53      112.27     26.73 o 
   6   6  11       32.28       65.35     35.91 o 
   8   6  11        3.44       -1.47     22.11 o 
  10   6  11       16.63        7.45     25.41 o 
  -7   7  11      646.19      781.34     49.70 o 
  -5   7  11     1805.77     1852.29     72.21 o 
  -3   7  11      901.52      845.70     40.06 o 
  -1   7  11      923.57      935.01     53.71 o 
   1   7  11      130.60      136.60     26.98 o 
   3   7  11      360.06      401.66     42.13 o 
   5   7  11     1431.08     1522.46     80.32 o 
   7   7  11      279.43      279.35     57.29 o 
   9   7  11      230.36      212.66     51.91 o 
  11   7  11       47.27       58.87     32.86 o 
  -8   8  11     1980.16     2122.33     85.06 o 
  -6   8  11     4944.46     5273.05    126.90 o 
  -4   8  11     2070.14     2188.29     81.36 o 
  -2   8  11     1927.52     1874.51     76.82 o 
   0   8  11     1775.06     1984.91     81.35 o 
   2   8  11     1187.32     1261.13     82.20 o 
   4   8  11     1224.18     1287.58     73.63 o 
   6   8  11      469.52      550.39     54.67 o 
   8   8  11      168.09      189.20     52.03 o 
  10   8  11      256.16      305.24     61.56 o 
  -7   9  11      513.15      544.84     47.16 o 
  -5   9  11      639.26      640.19     48.93 o 
  -3   9  11      194.18      176.16     29.88 o 
  -1   9  11      140.69      123.88     31.03 o 
   1   9  11      685.75      658.50     53.58 o 
   3   9  11      115.67      118.43     29.89 o 
   5   9  11        6.91        8.37     18.95 o 
   7   9  11       22.03        5.17     17.17 o 
   9   9  11        8.87        2.07     11.07 o 
  -8  10  11      312.17      301.82     54.23 o 
  -6  10  11      237.50      221.47     34.38 o 
  -4  10  11       32.49       26.66     18.90 o 
  -2  10  11     1015.37     1034.38     62.45 o 
   0  10  11      347.46      384.25     42.90 o 
   2  10  11       37.67       60.65     23.49 o 
   4  10  11      126.72      119.14     31.14 o 
   6  10  11      113.28      103.23     37.87 o 
   8  10  11       93.82       79.64     40.67 o 
  -9  11  11       90.30       76.34     37.50 o 
  -7  11  11      725.21      653.36     77.93 o 
  -5  11  11     1064.75     1022.12     90.39 o 
  -3  11  11      249.72      383.29     62.05 o 
  -1  11  11      551.95      704.03     57.13 o 
   1  11  11      862.16      922.93     65.49 o 
   3  11  11      163.96      160.45     34.69 o 
   5  11  11      116.67      118.86     33.10 o 
   7  11  11      182.33      152.53     38.21 o 
  -8  12  11      225.51      233.79     52.28 o 
  -6  12  11       12.56        2.93     22.23 o 
  -4  12  11       49.96       66.08     36.40 o 
  -2  12  11      279.94      278.86     58.14 o 
   0  12  11       19.39        3.91     24.43 o 
   2  12  11       43.31       25.77     28.34 o 
   4  12  11       21.33       -4.89     22.72 o 
   6  12  11       63.16       41.29     24.87 o 
  -9  13  11      288.09      389.89     67.91 o 
  -7  13  11      230.32      159.28     48.13 o 
  -5  13  11       66.58       45.07     30.78 o 
  -3  13  11      168.35      130.09     45.80 o 
  -1  13  11       69.03       43.36     34.81 o 
   1  13  11      197.67      277.03     62.91 o 
   3  13  11       65.60       68.40     34.32 o 
   5  13  11      112.90      107.37     41.65 o 
  -8  14  11      236.18      287.65     58.87 o 
  -6  14  11       22.85       31.51     24.31 o 
  -4  14  11      401.78      445.47     75.12 o 
  -2  14  11       76.69      115.55     43.00 o 
   0  14  11       85.67      128.13     49.71 o 
   2  14  11      443.87      547.34     85.87 o 
   4  14  11      224.66      250.28     59.97 o 
  -7  15  11      119.44      118.97     40.80 o 
  -5  15  11       11.14       19.18     20.15 o 
  -3  15  11      175.03      108.83     41.04 o 
  -1  15  11      192.36      198.98     56.80 o 
   1  15  11       16.75        9.77     23.09 o 
  -8   0  12     2316.87     2576.68    136.93 o 
  -6   0  12     4228.18     4212.70    163.92 o 
  -4   0  12     2216.74     2564.95    123.73 o 
  -2   0  12     3119.53     3484.10    144.87 o 
   0   0  12     1246.56     1437.30     97.84 o 
   2   0  12     2364.21     2274.85    127.64 o 
   4   0  12     4198.67     4258.51    181.27 o 
   6   0  12     1437.09     1726.42    122.76 o 
  -7   1  12      177.51      153.14     28.67 o 
  -5   1  12      978.11     1097.95     59.63 o 
  -3   1  12      253.50      241.65     30.76 o 
  -1   1  12       96.43       77.93     21.55 o 
   1   1  12       28.13       23.29     15.84 o 
   3   1  12      313.46      301.54     41.04 o 
   5   1  12      341.18      320.39     57.78 o 
  -8   2  12       28.17        3.11     14.80 o 
  -6   2  12      583.99      436.22     41.70 o 
  -4   2  12      669.35      390.50     38.91 o 
  -2   2  12     2286.05     2161.95     81.05 o 
   0   2  12     4484.43     4997.77    125.85 o 
   2   2  12      917.07      984.74     81.72 o 
   4   2  12     1581.18     1625.18     78.89 o 
   6   2  12      458.21      446.57     69.75 o 
   8   2  12      376.50      257.36     51.18 o 
  10   2  12      191.63      158.55     44.34 o 
  -9   3  12      148.08      150.48     44.71 o 
  -7   3  12        5.17       10.31     15.33 o 
  -5   3  12     1690.17     1711.40     73.49 o 
  -3   3  12     3286.70     3373.98    100.21 o 
  -1   3  12      255.28      244.87     32.47 o 
   1   3  12     2013.16     2164.60     85.32 o 
   3   3  12     1353.81     1454.36     73.12 o 
   5   3  12      217.10      196.99     36.46 o 
   7   3  12      150.90      146.33     34.87 o 
   9   3  12      117.79      132.04     40.92 o 
  11   3  12      359.56      325.64     60.71 o 
  -8   4  12      237.80      154.03     44.71 o 
  -6   4  12      249.31      151.13     28.39 o 
  -4   4  12      198.91      147.92     27.42 o 
  -2   4  12      295.82      272.70     33.32 o 
   0   4  12      607.39      656.90     48.07 o 
   2   4  12      587.41      593.16     48.65 o 
   4   4  12       38.78       44.14     14.87 o 
   6   4  12      120.80      138.60     24.73 o 
   8   4  12      255.16      221.50     37.18 o 
  10   4  12       51.26       46.54     32.74 o 
  -9   5  12      324.25      330.65     57.65 o 
  -7   5  12      323.78      321.37     55.33 o 
  -5   5  12     2130.56     2130.19    105.05 o 
  -3   5  12     1018.90     1006.61     56.44 o 
  -1   5  12      157.49      209.43     33.53 o 
   1   5  12     1191.86     1188.60     63.88 o 
   3   5  12     1983.12     2489.99     74.91 o 
   5   5  12       30.36       37.40     16.12 o 
   7   5  12       18.47       49.59     28.09 o 
   9   5  12       78.99      117.02     41.29 o 
  11   5  12       23.80      -13.80     17.22 o 
  -8   6  12      629.18      752.05     82.08 o 
  -6   6  12      898.07      968.25     86.11 o 
  -4   6  12     2533.64     2462.90    128.31 o 
  -2   6  12      122.95      113.91     24.65 o 
   0   6  12     1781.58     1748.21     74.45 o 
   2   6  12      546.21      589.30     48.91 o 
   4   6  12      830.91      877.40     61.37 o 
   6   6  12     1095.60     1148.76     72.08 o 
   8   6  12      267.55      360.45     62.91 o 
  10   6  12      140.52      253.33     56.07 o 
  -9   7  12      166.09      126.54     42.75 o 
  -7   7  12     1074.60     1123.99     93.08 o 
  -5   7  12       33.58       49.02     20.47 o 
  -3   7  12     1646.63     1386.60    102.36 o 
  -1   7  12     1329.72     1061.39     59.40 o 
   1   7  12      222.09      241.66     34.35 o 
   3   7  12     1812.76     1979.97     88.41 o 
   5   7  12      543.61      570.00     53.28 o 
   7   7  12       68.05       52.28     25.41 o 
   9   7  12      154.96      144.13     47.03 o 
  -8   8  12      734.43      847.57     86.36 o 
  -6   8  12      665.22      727.38     79.40 o 
  -4   8  12       27.10       63.88     32.98 o 
  -2   8  12      100.53      119.39     26.38 o 
   0   8  12      143.62      124.85     27.73 o 
   2   8  12       16.81       20.36     17.55 o 
   4   8  12       39.49       39.04     22.48 o 
   6   8  12       25.31       20.15     19.84 o 
   8   8  12        0.09       -7.21     19.05 o 
  -7   9  12      891.52      741.18     79.52 o 
  -5   9  12     1089.39     1186.53     97.96 o 
  -3   9  12      243.00      324.09     38.71 o 
  -1   9  12     1787.46     2192.60     90.94 o 
   1   9  12      328.04      320.98     41.64 o 
   3   9  12       90.52       61.71     23.47 o 
   5   9  12      256.54      255.54     42.85 o 
   7   9  12       50.47       40.62     22.64 o 
   9   9  12      141.87      127.89     44.34 o 
  -6  10  12      687.49      721.15     80.49 o 
  -4  10  12      157.59      176.99     31.89 o 
  -2  10  12      483.43      536.11     89.04 o 
   0  10  12       98.91      110.27     29.38 o 
   2  10  12       20.50       29.32     18.56 o 
   4  10  12       64.19       56.97     25.30 o 
   6  10  12       28.21       39.40     22.79 o 
   8  10  12       65.66      114.91     32.67 o 
  -5  11  12      363.12      380.24     61.93 o 
  -3  11  12      249.00      218.15     51.67 o 
  -1  11  12      601.85      642.53     56.40 o 
   1  11  12       61.47       61.59     24.38 o 
   3  11  12       29.34       46.48     24.48 o 
   5  11  12       28.45       37.17     22.96 o 
   7  11  12       33.94       39.73     22.04 o 
  -6  12  12      159.45      127.76     43.73 o 
  -4  12  12       85.65      117.26     44.22 o 
  -2  12  12      768.19      671.07     83.79 o 
   0  12  12      449.58      441.07     72.68 o 
   2  12  12      261.11      289.36     62.78 o 
   4  12  12      158.32      128.01     45.19 o 
   6  12  12      206.42      222.35     43.64 o 
  -5  13  12       97.02       77.81     40.67 o 
  -3  13  12      123.35      132.41     46.66 o 
  -1  13  12       30.36       29.93     28.34 o 
   1  13  12      174.96      212.53     58.14 o 
   3  13  12      288.00      303.90     64.74 o 
  -6  14  12       35.73       52.89     24.92 o 
  -4  14  12      109.55      152.80     47.76 o 
  -2  14  12       89.18       93.69     36.77 o 
   0  14  12        4.02        7.45     25.04 o 
  -5  15  12      156.12      255.04     57.41 o 
  -3  15  12       28.96       15.88     19.91 o 
  -1  15  12       62.32       68.65     38.96 o 
  -9   1  13     1114.47     1069.15     96.25 o 
  -7   1  13      692.19      601.79     49.73 o 
  -5   1  13       69.45       58.34     20.76 o 
  -3   1  13     2874.46     2666.97     93.58 o 
  -1   1  13     1412.21     1352.07     69.99 o 
   1   1  13      180.44      178.63     32.46 o 
   3   1  13     4223.61     4633.25    193.85 o 
   5   1  13     1240.88     1239.10     75.16 o 
   7   1  13       75.78      139.92     33.09 o 
  -8   2  13      118.85       63.94     23.70 o 
  -6   2  13      597.69      509.61     46.49 o 
  -4   2  13     1605.08     1579.04     73.09 o 
  -2   2  13     1211.34     1158.21     63.49 o 
   0   2  13     1146.37     1036.40     62.36 o 
   2   2  13     1417.97     1689.66     81.55 o 
   4   2  13     1532.81     1847.15     89.09 o 
   6   2  13      548.91      637.86     58.22 o 
   8   2  13      260.23      243.19     56.80 o 
  -9   3  13       18.35       19.67     28.83 o 
  -7   3  13      890.97     1066.36     64.00 o 
  -5   3  13     1270.90     1314.43     67.79 o 
  -3   3  13      236.45      215.79     32.47 o 
  -1   3  13      449.51      430.79     42.66 o 
   1   3  13      619.81      740.90     56.03 o 
   3   3  13      622.58      704.42     56.61 o 
   5   3  13      249.92      260.66     39.06 o 
   7   3  13      202.00      161.06     34.72 o 
   9   3  13       47.51       57.04     26.51 o 
  -8   4  13      576.36      676.45     77.20 o 
  -6   4  13     1921.27     1870.07     81.16 o 
  -4   4  13     2181.23     2128.76     85.91 o 
  -2   4  13      244.06      229.84     33.55 o 
   0   4  13      260.01      289.30     37.27 o 
   2   4  13      362.80      322.60     40.25 o 
   4   4  13      288.39      229.11     37.84 o 
   6   4  13       25.21       61.39     23.74 o 
   8   4  13       28.93       68.40     34.93 o 
  -9   5  13     1343.19     1359.98    107.98 o 
  -7   5  13     2569.87     2947.21    108.12 o 
  -5   5  13     2745.15     2845.56     98.94 o 
  -3   5  13     2738.28     3002.27    101.04 o 
  -1   5  13     2588.25     2810.03     98.44 o 
   1   5  13     1914.42     1952.03     85.96 o 
   3   5  13      153.62      161.75     32.06 o 
   5   5  13      656.35      611.10     84.77 o 
   7   5  13      671.55      641.63     89.53 o 
  -8   6  13      384.55      353.98     60.22 o 
  -6   6  13      384.69      369.21     41.07 o 
  -4   6  13      542.61      538.70     46.35 o 
  -2   6  13      594.20      564.37     47.15 o 
   0   6  13      860.61      927.88     58.87 o 
   2   6  13      360.56      269.21     57.04 o 
   4   6  13        6.93       18.44     28.46 o 
   6   6  13       77.22       18.32     34.32 o 
   8   6  13       18.20       11.24     33.83 o 
  -9   7  13      761.56      673.39     81.11 o 
  -7   7  13      311.76      383.54     62.42 o 
  -5   7  13      274.07      351.14     41.53 o 
  -3   7  13       14.72       18.93     24.55 o 
  -1   7  13      363.96      400.15     65.84 o 
   1   7  13      253.55      297.67     62.17 o 
   3   7  13      148.05      150.73     51.79 o 
   5   7  13      222.79      230.61     62.54 o 
   7   7  13       93.96      103.09     52.28 o 
  -8   8  13       47.92       68.16     35.18 o 
  -6   8  13      405.49      385.37     63.15 o 
  -4   8  13       70.30       60.71     35.54 o 
  -2   8  13      148.80      146.94     45.80 o 
   0   8  13      352.29      411.14     69.13 o 
   2   8  13      235.55      252.84     59.24 o 
   4   8  13       52.34       30.29     33.22 o 
   6   8  13      111.55      115.79     51.67 o 
   8   8  13      141.96      168.56     64.74 o 
  -9   9  13       45.90       57.04     36.16 o 
  -7   9  13      256.76      272.75     57.65 o 
  -5   9  13       56.22       87.46     38.23 o 
  -3   9  13      377.06      426.05     67.79 o 
  -1   9  13        5.69       -7.82     24.67 o 
   1   9  13       85.21       73.29     41.41 o 
   3   9  13       11.66      -20.76     23.09 o 
   5   9  13      103.37      103.95     49.47 o 
   7   9  13       23.45       41.16     24.13 o 
  -6  10  13      476.12      413.95     67.55 o 
  -4  10  13      238.07      167.58     49.71 o 
  -2  10  13      916.37      895.45     92.71 o 
   0  10  13      422.14      343.96     66.45 o 
   2  10  13      188.67      199.59     59.12 o 
   4  10  13      197.01      216.13     41.67 o 
   6  10  13      103.47       63.04     26.97 o 
  -1  11  13      674.78      708.69     87.58 o 
   1  11  13      269.34      346.77     70.48 o 
   3  11  13       56.91       87.61     28.04 o 
   5  11  13       25.71       -1.17     19.50 o 
   2  12  13       27.79       36.89     27.85 o 
   4  12  13       46.44       43.12     26.75 o 
   1  13  13       65.97       75.12     34.93 o 
   3  13  13       13.00       -4.28     21.86 o 
   0  14  13       81.99      118.73     45.32 o 
  -8   0  14     1336.29     1251.76    105.41 o 
  -6   0  14       25.18       17.22     23.82 o 
  -4   0  14     1138.42     1284.61     98.08 o 
  -2   0  14      910.21      946.14     84.53 o 
   0   0  14      390.43      386.35     61.20 o 
   2   0  14     2495.68     3140.38    165.63 o 
   4   0  14     2341.22     2500.09    153.66 o 
   6   0  14      334.47      272.63     59.73 o 
   8   0  14      437.17      421.40     75.61 o 
  10   0  14       68.82       67.18     30.29 o 
  -9   1  14      896.83      926.08     63.91 o 
  -7   1  14      213.48      323.28     40.03 o 
  -5   1  14      255.23      250.15     36.02 o 
  -3   1  14      421.05      413.98     43.21 o 
  -1   1  14      191.21      201.32     34.37 o 
   1   1  14       49.78       12.13     19.50 o 
   3   1  14      149.09      140.75     33.45 o 
   5   1  14      177.77      183.94     36.33 o 
   7   1  14       26.71       25.86     21.68 o 
   9   1  14       45.29       29.89     19.11 o 
  -8   2  14      631.78      611.96     54.24 o 
  -6   2  14      495.13      589.18     51.02 o 
  -4   2  14      302.47      335.90     42.02 o 
  -2   2  14      467.75      534.55     48.48 o 
   0   2  14      122.88       81.98     26.54 o 
   2   2  14      125.23      101.63     28.91 o 
   4   2  14      363.55      437.29     60.34 o 
   6   2  14      139.11      140.82     32.42 o 
   8   2  14      159.25      143.96     34.67 o 
  10   2  14        6.47       27.61     22.47 o 
  -9   3  14     1195.97     1201.31    104.68 o 
  -7   3  14     1074.83     1153.60     69.49 o 
  -5   3  14     2754.91     2650.45     99.37 o 
  -3   3  14     3483.79     3473.59    112.84 o 
  -1   3  14      922.67      938.02     61.15 o 
   1   3  14     1918.40     1921.75     88.34 o 
   3   3  14      643.10      674.82     59.54 o 
   5   3  14      261.08      291.06     43.31 o 
   7   3  14      183.38      245.50     40.62 o 
   9   3  14      135.93      151.04     33.08 o 
 -10   4  14      177.43      190.79     52.52 o 
  -8   4  14      485.73      449.86     68.04 o 
  -6   4  14      592.49      618.78     89.47 o 
  -4   4  14     1187.09     1306.95     70.36 o 
  -2   4  14     2165.00     2428.72    140.16 o 
   0   4  14     1862.82     2119.33     90.69 o 
   2   4  14       44.42       42.24     21.58 o 
   4   4  14      553.30      494.93    108.10 o 
   6   4  14      403.36      429.99     51.28 o 
   8   4  14       58.80       13.92     23.82 o 
  -9   5  14       59.87       60.34     33.96 o 
  -7   5  14       62.24       28.64     21.03 o 
  -5   5  14     1100.70     1038.94     63.50 o 
  -3   5  14      240.72      264.19     37.14 o 
  -1   5  14        6.57       11.94     15.34 o 
   1   5  14      812.11      855.09     61.46 o 
   3   5  14      293.13      292.61     42.04 o 
   5   5  14      379.71      433.01     76.22 o 
   7   5  14       63.78       89.04     49.84 o 
 -10   6  14      203.94      203.86     53.99 o 
  -8   6  14       94.33      109.32     43.73 o 
  -6   6  14       27.33       48.12     21.77 o 
  -4   6  14      187.36      267.20     42.20 o 
  -2   6  14       89.28       78.73     24.12 o 
   0   6  14      458.35      464.40     75.12 o 
   2   6  14      578.25      609.51     85.99 o 
   4   6  14      169.27      130.82     52.03 o 
   6   6  14      416.98      422.63     80.86 o 
   8   6  14      119.00       81.96     51.91 o 
  -9   7  14       87.76      144.25     47.88 o 
  -7   7  14      175.66      209.11     52.65 o 
  -5   7  14      116.64      107.24     42.26 o 
  -3   7  14      165.28      213.63     53.13 o 
  -1   7  14      568.09      706.74     88.56 o 
   1   7  14      421.01      417.01     72.55 o 
   3   7  14       43.77        6.35     31.76 o 
   5   7  14       30.57       50.08     43.48 o 
   7   7  14      147.59      184.81     61.07 o 
  -8   8  14      467.88      510.94     74.51 o 
  -6   8  14      253.45      256.75     56.07 o 
  -4   8  14       58.49       47.27     32.74 o 
  -2   8  14      316.63      377.31     67.67 o 
   0   8  14      146.13      116.16     47.76 o 
   2   8  14       91.28      119.83     51.67 o 
   4   8  14      199.20      239.90     65.23 o 
   6   8  14       19.29       19.30     37.87 o 
  -9   9  14       39.07      -10.26     31.88 o 
  -7   9  14      641.18      648.35     83.55 o 
  -5   9  14      239.96      197.88     51.30 o 
  -3   9  14      162.86      131.43     50.69 o 
  -1   9  14      427.35      444.49     75.12 o 
   1   9  14      101.02      142.18     53.62 o 
   3   9  14      197.82      253.70     67.06 o 
   5   9  14        3.98      -22.11     30.17 o 
  -8  10  14       25.31       -9.77     33.22 o 
  -6  10  14      221.35      186.88     54.48 o 
  -4  10  14       53.58       26.38     34.45 o 
  -2  10  14      360.36      331.75     66.33 o 
   0  10  14      239.58      295.47     67.79 o 
   2  10  14       32.87       44.83     41.77 o 
   4  10  14        3.24       32.74     38.48 o 
   6  10  14       61.30       15.76     47.15 o 
  -3  11  14        3.52       13.19     33.83 o 
  -1  11  14       53.23      108.71     53.13 o 
   1  11  14       21.75       26.51     38.72 o 
   3  11  14        8.31       21.38     40.43 o 
  -9   1  15      655.42      571.78     55.23 o 
  -7   1  15      451.67      357.31     43.85 o 
  -5   1  15      242.42      252.66     38.34 o 
  -3   1  15      672.28      592.15     53.38 o 
  -1   1  15     1902.45     2007.65     91.47 o 
   1   1  15       73.92       88.20     28.52 o 
   3   1  15      358.78      390.28     49.58 o 
   5   1  15      400.39      348.24     47.92 o 
   7   1  15      174.24      196.46     40.13 o 
   9   1  15       60.95       60.34     30.66 o 
 -10   2  15      937.76      922.94     99.79 o 
  -8   2  15     1699.93     1822.66     89.37 o 
  -6   2  15     2005.27     2138.17     92.83 o 
  -4   2  15     1266.62     1391.53     75.11 o 
  -2   2  15     1387.95     1529.57     79.67 o 
   0   2  15      630.23      669.01     64.86 o 
   2   2  15      647.43      627.78     58.77 o 
   4   2  15      543.02      457.77     52.88 o 
   6   2  15      118.39      137.78     33.48 o 
   8   2  15      152.19      195.63     38.20 o 
  -9   3  15       60.13       48.00     33.35 o 
  -7   3  15      217.89      147.53     32.55 o 
  -5   3  15      499.08      485.62     48.76 o 
  -3   3  15      419.66      402.86     45.65 o 
  -1   3  15      648.86      745.87     59.88 o 
   1   3  15      109.70      147.32     33.30 o 
   3   3  15       72.95       56.38     24.20 o 
   5   3  15       21.07       32.53     19.73 o 
   7   3  15        9.50       17.23     16.08 o 
 -10   4  15      463.27      310.98     63.76 o 
  -8   4  15      183.03      198.02     36.66 o 
  -6   4  15       70.47       34.01     31.88 o 
  -4   4  15      469.65      485.35     48.28 o 
  -2   4  15      431.88      435.07     47.44 o 
   0   4  15       23.93       19.43     18.24 o 
   2   4  15       23.43       27.28     19.98 o 
   4   4  15       36.29       56.81     24.15 o 
   6   4  15       20.02       37.12     20.27 o 
  -9   5  15      663.97      575.92     80.74 o 
  -7   5  15      439.13      393.82     45.20 o 
  -5   5  15      112.70       56.15     22.75 o 
  -3   5  15      319.38      247.81     37.91 o 
  -1   5  15      492.68      433.82     47.93 o 
   1   5  15      814.94      839.53     63.11 o 
   3   5  15      209.65      237.70     60.95 o 
   5   5  15      395.43      386.72     78.05 o 
   7   5  15      201.49      171.13     64.86 o 
 -10   6  15      122.30      134.36     51.55 o 
  -8   6  15      418.75      413.83     69.75 o 
  -6   6  15      221.39      233.85     38.71 o 
  -4   6  15        9.13       -5.28     14.52 o 
  -2   6  15        7.16        2.20     25.41 o 
   0   6  15        3.30       -9.65     26.87 o 
   2   6  15      392.45      366.56     75.00 o 
   4   6  15       44.69       57.41     42.87 o 
   6   6  15       23.60       57.90     48.00 o 
  -9   7  15       92.77      148.16     50.57 o 
  -7   7  15      107.61      165.14     50.81 o 
  -5   7  15      479.44      486.26     73.78 o 
  -3   7  15      288.17      379.02     69.62 o 
  -1   7  15      253.04      254.80     60.10 o 
   1   7  15     1166.57     1363.15    124.59 o 
   3   7  15      532.97      480.77     84.77 o 
   5   7  15       50.27       42.87     43.12 o 
 -10   8  15      182.12      155.25     56.55 o 
  -8   8  15      180.16      163.31     53.01 o 
  -6   8  15      430.02      423.24     70.36 o 
  -4   8  15      384.69      429.95     72.55 o 
  -2   8  15      162.74      149.02     53.87 o 
   0   8  15      244.96      263.35     65.23 o 
   2   8  15      415.40      538.54     87.46 o 
   4   8  15        0.77      -17.59     33.96 o 
   6   8  15      112.91       58.87     50.08 o 
  -9   9  15       66.10       65.96     42.26 o 
  -7   9  15      141.42      139.25     54.97 o 
  -5   9  15      167.86      192.50     56.55 o 
  -3   9  15       46.78       74.88     43.12 o 
  -1   9  15      108.18      113.84     53.38 o 
   1   9  15        7.04        1.47     35.42 o 
   3   9  15       83.34       91.12     53.62 o 
   5   9  15       57.67       74.02     53.74 o 
  -8  10  15      225.71      220.23     60.46 o 
  -6  10  15      164.19      167.10     57.78 o 
  -4  10  15      102.23      154.27     55.45 o 
  -2  10  15       87.87      125.44     54.11 o 
   0  10  15       84.84      123.98     56.68 o 
   2  10  15       50.03       68.04     49.59 o 
   4  10  15       43.91       65.59     57.41 o 
  -3  11  15      391.68      390.50     77.81 o 
  -1  11  15      134.21      202.40     63.27 o 
   1  11  15       15.50       15.76     45.32 o 
   3  11  15      124.69      178.94     70.36 o 
 -10   0  16      313.33      294.25     63.03 o 
  -8   0  16     1773.53     1803.98    126.79 o 
  -6   0  16      424.44      374.99     65.47 o 
  -4   0  16      859.86      888.25     91.98 o 
  -2   0  16     2693.73     2497.04    148.77 o 
   0   0  16      436.09      354.22     68.16 o 
   2   0  16      392.10      338.10     67.18 o 
   4   0  16      209.50      236.96     61.20 o 
   6   0  16       83.31       79.76     34.57 o 
   8   0  16      155.28      159.03     48.86 o 
  -9   1  16      468.69      460.83     51.45 o 
  -7   1  16     1208.99     1153.45     72.48 o 
  -5   1  16      347.75      347.64     44.63 o 
  -3   1  16      213.64      239.64     39.56 o 
  -1   1  16     1209.75     1462.44     82.65 o 
   1   1  16      163.81      153.60     35.71 o 
   3   1  16      120.41      130.54     33.99 o 
   5   1  16       66.38       71.05     25.53 o 
   7   1  16       42.60       39.62     18.10 o 
 -10   2  16      132.86      119.58     49.96 o 
  -8   2  16       67.77       37.60     21.22 o 
  -6   2  16       77.12       40.54     20.33 o 
  -4   2  16      164.09      127.26     31.23 o 
  -2   2  16      242.88      297.84     42.23 o 
   0   2  16      491.12      580.72     57.27 o 
   2   2  16      266.36      267.55     43.94 o 
   4   2  16      108.50      102.80     30.27 o 
   6   2  16      137.64      121.37     32.82 o 
  -9   3  16      215.17      237.49     42.99 o 
  -7   3  16      246.32      208.75     36.90 o 
  -5   3  16      310.66      323.96     43.09 o 
  -3   3  16     1002.01      960.84     67.89 o 
  -1   3  16       95.21       99.88     30.50 o 
   1   3  16       66.66      109.01     30.86 o 
   3   3  16       65.31       53.99     27.73 o 
   5   3  16      152.19      211.05     40.77 o 
   7   3  16      214.97      223.65     42.40 o 
 -10   4  16      130.54      137.66     51.67 o 
  -8   4  16      114.53      116.33     31.27 o 
  -6   4  16       78.31       29.47     21.11 o 
  -4   4  16      206.63      215.22     37.47 o 
  -2   4  16      196.50      193.65     35.96 o 
   0   4  16      234.43      170.92     36.47 o 
   2   4  16       78.48      107.60     32.94 o 
   4   4  16       36.63       38.46     20.95 o 
   6   4  16       36.16       11.73     22.47 o 
  -9   5  16       53.34       38.35     37.38 o 
  -7   5  16      183.50      166.86     35.81 o 
  -5   5  16      326.02      253.30     39.92 o 
  -3   5  16      209.98      178.55     35.78 o 
  -1   5  16       48.00       37.59     23.44 o 
   1   5  16      394.66      391.74     49.87 o 
   3   5  16       60.34       93.81     52.16 o 
   5   5  16      106.26       65.84     48.86 o 
 -10   6  16      393.71      294.74     65.96 o 
  -8   6  16      308.23      301.09     65.47 o 
  -6   6  16      451.51      518.21     54.36 o 
  -4   6  16      146.43      176.07     35.54 o 
  -2   6  16      402.17      453.41     78.66 o 
   0   6  16     1440.88     1635.66    137.54 o 
   2   6  16      440.24      555.64     90.63 o 
   4   6  16       27.69       66.20     47.27 o 
  -9   7  16       46.76       81.59     51.42 o 
  -7   7  16      140.49      126.42     49.71 o 
  -5   7  16      214.79      242.09     61.32 o 
  -3   7  16      114.45      155.74     57.53 o 
  -1   7  16      139.94      172.23     60.71 o 
   1   7  16      459.95      516.07     90.02 o 
   3   7  16       65.16       68.04     50.45 o 
   5   7  16       53.58       46.78     49.84 o 
 -10   8  16       25.86       29.07     38.96 o 
  -8   8  16       39.09       37.87     43.24 o 
  -6   8  16        8.10       -2.08     32.61 o 
  -4   8  16       51.87       65.96     45.68 o 
  -2   8  16       12.05       24.55     37.74 o 
   0   8  16       32.88       48.13     45.32 o 
   2   8  16      197.54      239.65     71.94 o 
   4   8  16       26.64      -15.27     44.22 o 
  -9   9  16      159.90      211.56     62.91 o 
  -7   9  16      286.04      355.32     73.53 o 
  -5   9  16      220.24      251.50     65.35 o 
  -3   9  16       94.39      189.94     64.13 o 
  -1   9  16       62.14       95.15     51.79 o 
   1   9  16      417.45      356.18     81.23 o 
   3   9  16      392.14      444.49     91.49 o 
  -8  10  16      112.86      141.69     57.90 o 
  -6  10  16       20.31        5.86     41.53 o 
  -4  10  16      151.68      207.16     64.62 o 
  -2  10  16       94.05       91.85     56.68 o 
   0  10  16       48.16       58.87     49.71 o 
   2  10  16       67.47      148.16     69.26 o 
  -3  11  16       28.37       27.12     45.68 o 
  -1  11  16       41.01       -0.98     42.38 o 
   1  11  16       91.82       98.57     63.03 o 
  -9   1  17      190.78      200.29     39.21 o 
  -7   1  17      556.01      538.92     54.66 o 
  -5   1  17       89.10      100.57     29.40 o 
  -3   1  17      352.61      306.62     45.20 o 
  -1   1  17      664.23      721.51     63.45 o 
   1   1  17      247.23      292.14     45.84 o 
   3   1  17       92.35      102.31     29.75 o 
   5   1  17      140.11      140.10     33.78 o 
 -10   2  17       49.73       35.54     37.01 o 
  -8   2  17      509.05      366.71     48.49 o 
  -6   2  17      453.20      353.17     45.40 o 
  -4   2  17      124.64       95.12     28.89 o 
  -2   2  17      272.01      222.70     40.94 o 
   0   2  17       51.80       26.42     19.12 o 
   2   2  17       41.94       37.44     20.46 o 
   4   2  17      134.34      187.61     40.98 o 
   6   2  17       44.70       60.83     22.95 o 
  -9   3  17      120.52       97.57     30.99 o 
  -7   3  17      487.88      478.60     53.44 o 
  -5   3  17       54.92       10.54     20.04 o 
  -3   3  17      215.80      144.01     34.07 o 
  -1   3  17       89.26       74.59     26.90 o 
   1   3  17        8.59       13.77     17.42 o 
   3   3  17      142.51      186.22     40.76 o 
   5   3  17       11.76       44.95     32.61 o 
 -10   4  17      205.67      208.02     62.05 o 
  -8   4  17      285.63      352.63     48.18 o 
  -6   4  17      729.97      906.36     70.13 o 
  -4   4  17     1173.11     1234.86     78.16 o 
  -2   4  17      285.51      340.15     47.01 o 
   0   4  17      192.83      223.55     42.05 o 
   2   4  17      122.13      135.55     34.72 o 
   4   4  17      192.85      153.19     36.61 o 
  -9   5  17      163.93      182.98     60.95 o 
  -7   5  17       72.48       94.47     30.65 o 
  -5   5  17      105.66      107.07     31.90 o 
  -3   5  17      296.10      292.14     45.38 o 
  -1   5  17      172.05      203.69     40.00 o 
   1   5  17      172.93      116.77     57.78 o 
   3   5  17       26.97       13.92     37.62 o 
 -10   6  17       56.72       81.96     49.22 o 
  -8   6  17       23.26       34.20     39.45 o 
  -6   6  17       35.30       30.44     23.76 o 
  -4   6  17       19.97       19.30     37.87 o 
  -2   6  17      256.08      248.57     67.79 o 
   0   6  17       45.65       79.15     53.74 o 
   2   6  17      262.36      244.17     71.82 o 
   4   6  17       19.00       32.49     46.29 o 
  -9   7  17       90.10      133.38     54.36 o 
  -7   7  17       70.44       83.79     50.69 o 
  -5   7  17       64.90       51.42     46.05 o 
  -3   7  17       39.33       48.74     46.05 o 
  -1   7  17      134.05      150.61     59.85 o 
   1   7  17       82.27       57.78     47.27 o 
   3   7  17      108.05       87.82     57.04 o 
 -10   8  17      215.18      252.84     70.11 o 
  -8   8  17      296.61      254.67     68.16 o 
  -6   8  17      402.18      355.81     75.36 o 
  -4   8  17       79.55      129.48     54.72 o 
  -2   8  17        6.05       31.76     40.67 o 
   0   8  17      432.00      417.13     88.07 o 
   2   8  17      841.10      853.31    119.34 o 
  -9   9  17        6.74       22.60     40.92 o 
  -7   9  17       38.98       57.90     47.51 o 
  -5   9  17        9.25       -1.22     38.72 o 
  -3   9  17       18.80       29.93     49.35 o 
  -1   9  17       39.31       81.96     55.94 o 
   1   9  17      141.43      220.23     75.12 o 
  -8  10  17       13.16        7.57     42.51 o 
  -6  10  17       29.08       40.80     50.32 o 
  -4  10  17       30.53       60.34     50.93 o 
  -2  10  17      106.93      139.00     65.59 o 
   0  10  17      121.82       74.88     59.85 o 
  -3  11  17      268.69      265.18     75.61 o 
 -10   0  18       79.29       34.32     31.51 o 
  -8   0  18       63.75       27.97     26.87 o 
  -6   0  18       50.14       28.09     31.76 o 
  -4   0  18      282.22      190.30     52.89 o 
  -2   0  18      310.27      297.67     63.15 o 
   0   0  18      213.31      294.01     67.06 o 
   2   0  18       62.25       92.10     40.06 o 
   4   0  18      100.93       62.05     36.52 o 
  -9   1  18       45.14       34.63     21.39 o 
  -7   1  18       73.38       48.57     22.08 o 
  -5   1  18        8.14        1.35     14.34 o 
  -3   1  18       84.59       73.57     25.58 o 
  -1   1  18       87.06       76.73     26.16 o 
   1   1  18       64.36       99.83     31.75 o 
   3   1  18       27.48       57.13     22.53 o 
   5   1  18       42.66       30.29     31.64 o 
 -10   2  18      269.60      266.03     69.01 o 
  -8   2  18       88.17      108.50     30.63 o 
  -6   2  18      438.87      407.90     49.40 o 
  -4   2  18      279.98      210.85     40.37 o 
  -2   2  18      465.98      412.39     52.04 o 
   0   2  18      227.18      182.91     36.67 o 
   2   2  18       21.61       24.08     19.14 o 
   4   2  18       27.15       15.58     16.07 o 
 -11   3  18      181.01      207.04     67.06 o 
  -9   3  18      266.45      278.14     66.26 o 
  -7   3  18      443.40      426.58     53.11 o 
  -5   3  18      448.08      498.61     56.99 o 
  -3   3  18      260.74      303.51     45.85 o 
  -1   3  18      162.69      156.07     36.79 o 
   1   3  18       49.64       59.09     25.59 o 
   3   3  18      254.86      277.15     52.77 o 
 -10   4  18       78.88       88.68     50.45 o 
  -8   4  18      124.08      167.81     38.96 o 
  -6   4  18       65.01       63.48     28.05 o 
  -4   4  18      111.43      176.86     37.94 o 
  -2   4  18       40.27       57.23     28.00 o 
   0   4  18       43.36       24.70     24.77 o 
   2   4  18      106.01      114.01     32.91 o 
 -11   5  18       26.97       34.08     49.47 o 
  -9   5  18       62.66       54.11     44.95 o 
  -7   5  18        4.10        9.28     19.64 o 
  -5   5  18       11.56        7.76     20.54 o 
  -3   5  18      127.68      100.59     34.04 o 
  -1   5  18       31.76       40.55     46.05 o 
   1   5  18       18.23       14.05     42.02 o 
   3   5  18       50.18       13.92     44.46 o 
 -10   6  18      175.28      142.42     60.95 o 
  -8   6  18      211.85      176.13     61.81 o 
  -6   6  18      168.73      204.35     65.84 o 
  -4   6  18      241.76      224.26     68.89 o 
  -2   6  18      448.93      364.12     80.25 o 
   0   6  18      331.90      232.81     70.48 o 
   2   6  18      238.45      253.33     79.27 o 
 -11   7  18       38.09       69.87     53.87 o 
  -9   7  18       49.72       69.75     53.74 o 
  -7   7  18      123.10      155.49     62.17 o 
  -5   7  18      276.09      286.07     73.41 o 
  -3   7  18      119.53      176.87     66.57 o 
  -1   7  18       59.21       46.17     52.65 o 
   1   7  18      251.01      249.91     77.32 o 
 -10   8  18       17.60       17.22     45.19 o 
  -8   8  18        0.33        1.10     40.55 o 
  -6   8  18       41.02        7.82     43.73 o 
  -4   8  18       40.92       71.82     57.78 o 
  -2   8  18       24.72       45.68     50.57 o 
   0   8  18       17.83       -3.18     47.51 o 
  -7   9  18       94.57       66.81     53.50 o 
  -5   9  18      170.37      209.97     68.52 o 
  -3   9  18       74.49      117.02     66.08 o 
  -1   9  18      194.88      222.43     74.26 o 
  -4  10  18       97.41       84.77     61.56 o 
  -9   1  19       27.77       37.23     16.83 o 
  -7   1  19      208.53      237.01     41.96 o 
  -5   1  19      230.09      208.75     39.77 o 
  -3   1  19      208.34      223.77     43.61 o 
  -1   1  19      262.79      238.23     44.14 o 
   1   1  19      114.89      137.27     33.46 o 
   3   1  19       48.34       64.37     24.01 o 
 -10   2  19      103.61      135.53     35.32 o 
  -8   2  19       38.24       72.46     25.56 o 
  -6   2  19        5.30        7.08     22.60 o 
  -4   2  19      134.11      177.89     38.03 o 
  -2   2  19       64.35       99.67     27.59 o 
   0   2  19       66.82       81.82     24.17 o 
   2   2  19      163.63      228.11     43.67 o 
 -11   3  19       75.84       41.53     49.84 o 
  -9   3  19       34.76       35.60     20.49 o 
  -7   3  19       17.08       16.74     20.44 o 
  -5   3  19       13.09       11.02     15.84 o 
  -3   3  19        0.63      -14.29     15.21 o 
  -1   3  19       42.57       34.02     19.53 o 
   1   3  19       69.29       44.95     21.13 o 
   3   3  19       66.39       82.82     37.74 o 
 -10   4  19      316.55      338.59     81.35 o 
  -8   4  19       99.87       47.22     27.63 o 
  -6   4  19      143.02      108.56     33.34 o 
  -4   4  19       39.77       17.37     21.71 o 
  -2   4  19       19.90        9.53     20.66 o 
   0   4  19       68.94       93.99     29.08 o 
  -9   5  19      291.73      309.64     75.49 o 
  -7   5  19      221.24      210.74     43.80 o 
  -5   5  19      498.44      437.85     55.92 o 
  -3   5  19      137.85      122.23     36.67 o 
  -1   5  19      255.59      239.28     75.49 o 
   1   5  19       50.73       50.69     57.78 o 
  -8   6  19        3.88      -27.36     41.90 o 
  -6   6  19      231.22      214.12     69.62 o 
  -4   6  19        0.50       -3.91     40.92 o 
  -2   6  19       37.97       42.75     51.67 o 
   0   6  19       31.48       19.05     46.66 o 
  -9   7  19       83.01       91.61     56.31 o 
  -7   7  19       31.19       59.85     55.21 o 
  -5   7  19       84.23       58.26     53.50 o 
  -3   7  19      122.43      125.20     67.42 o 
  -1   7  19      174.00      175.65     73.78 o 
  -6   8  19      101.41      104.19     60.71 o 
  -4   8  19       39.04       33.83     51.79 o 
 -10   0  20      202.11      265.30     63.64 o 
  -8   0  20       13.26        8.31     18.08 o 
  -6   0  20       48.39       50.45     31.27 o 
  -4   0  20      186.07      226.83     58.63 o 
  -2   0  20      255.40      328.08     73.41 o 
   0   0  20      191.82      254.06     66.45 o 
  -9   1  20       68.91       51.48     21.41 o 
  -7   1  20       40.42       25.11     17.75 o 
  -5   1  20       48.54       34.97     19.74 o 
  -3   1  20       52.39       87.30     27.59 o 
  -1   1  20       36.56       25.61     17.10 o 
   1   1  20       18.63        0.37     19.05 o 
 -10   2  20       30.65       36.03     22.23 o 
  -8   2  20       17.65       14.87     15.70 o 
  -6   2  20       18.57       26.08     17.11 o 
  -4   2  20       10.42       20.38     15.17 o 
  -2   2  20       31.01       43.49     20.22 o 
   0   2  20        5.67       23.05     18.28 o 
  -9   3  20      142.30      122.52     35.45 o 
  -7   3  20      160.06      116.47     34.73 o 
  -5   3  20      318.87      280.45     45.64 o 
  -3   3  20      157.71      168.21     37.06 o 
  -1   3  20       76.38       62.50     29.32 o 
   1   3  20      231.58      268.23     65.71 o 
  -8   4  20      128.56      111.59     35.30 o 
  -6   4  20      208.25      157.78     40.26 o 
  -4   4  20      194.06      182.03     42.50 o 
  -2   4  20       14.15       12.37     21.88 o 
  -7   5  20       37.66       44.45     25.52 o 
  -5   5  20       40.64       17.59     23.50 o 
  -3   5  20      180.31      151.83     69.99 o 
  -7   1  21       58.17       66.45     32.98 o 
  -5   1  21       54.41       56.31     22.46 o 
  -3   1  21      116.81      173.57     54.36 o 
  -6   2  21      163.49      206.18     55.70 o 
  -4   2  21      259.16      296.08     67.79 o 
  -2   2  21      101.18       84.65     34.32 o 
  -7   3  21        8.76       -0.86     20.03 o 
  -5   3  21       42.04      -10.87     19.18 o 
  -3   3  21        1.84        0.98     23.21 o 
                                                 
